# Supplementary material for: trans-Chloridobis­(ethane-1,2-di­amine-κ2 N,N′)(thio­cyanato-κN)cobalt(III) diammine­tetra­kis­(thio­cyanato-κN)cromate(III)
Source: Acta Crystallogr Sect E Struct Rep Online. 2014 Feb 26;70(Pt 3):m110–1. doi: 10.1107/S1600536814003869 (PMC3998491; doi:10.1107/S1600536814003869)
Supplement: Supplementary file 1 [file e-70-0m110-sup1.cif]

##############################################################################
#                                                                            #
# This CIF contains the data in a paper accepted for publication in          #
# Acta Crystallographica Section E. It conforms to the requirements of       #
# Notes for Authors for Acta Crystallographica Section E, and has been       #
# peer reviewed under the auspices of the IUCr Commission on Journals.       #
#                                                                            #
# Full details of the Crystallographic Information File format               #
# are given in the paper "The Crystallographic Information File (CIF):       #
# a New Standard Archive File for Crystallography" by S. R. Hall, F. H.      #
# Allen and I. D. Brown [Acta Cryst. (1991), A47, 655-685].                  #
#                                                                            #
# The current version of the core CIF dictionary is obtainable from          #
# ftp://ftp.iucr.org/pub/cif_core.dic.                                       #
#                                                                            #
# Software is freely available for graphical display of the structure(s)     #
# in this CIF. For information consult the CIF software page                 #
# http://www.iucr.org/resources/cif/software.                                #
#                                                                            #
# This file may be used for bona fide research purposes within the           #
# scientific community so long as proper attribution is given to the journal # 
# article from which it was obtained.                                        #
#                                                                            #
##############################################################################
data_I
_database_code_depnum_ccdc_archive 'CCDC 987894'
_audit_creation_method
;
Olex2 1.2
(compiled 2013.09.17 svn.r2790 for OlexSys, GUI svn.r4601)
;
_journal_date_recd_electronic     2014-01-21
_journal_date_accepted     2014-02-19
_journal_name_full     'Acta Crystallographica, Section E'
_journal_year     2014
_journal_volume     70
_journal_issue      3
_journal_page_first     m110
_journal_page_last     m111
_journal_paper_category     QM
_journal_paper_doi     10.1107/S1600536814003869
_journal_coeditor_code     BR2236
_publ_contact_author_name     'Valentyna V. Semenaka'
_publ_contact_author_address
;
National Taras Shevchenko University,
Department of Inorganic Chemistry,
Volodymyrska str. 64/13, 01601 Kyiv, Ukraine
;
_publ_contact_author_email     'valya.semenaka@gmail.com'
_publ_contact_author_fax     ?
_publ_contact_author_phone     ?
_publ_section_title
;\
<i>trans</i>-Chloridobis(ethane-1,2-diamine-\
\k^2^<i>N</i>,<i>N</i>')(thiocyanato-\k<i>N</i>)cobalt(III)
diamminetetrakis(thiocyanato-\k<i>N</i>)cromate(III)
;
loop_
    _publ_author_name
    _publ_author_footnote
    _publ_author_address
    'Rusanova, Julia A.' .
;
Taras Shevchenko National University,
Department of Inorganic Chemistry,
Volodymyrska str. 64/13, 01601 Kyiv,
Ukraine
;
    'Semenaka, Valentyna V.' .
;
Taras Shevchenko National University,
Department of Inorganic Chemistry,
Volodymyrska str. 64/13, 01601 Kyiv,
Ukraine
;
    'Zubatyuk, Roman I.' .
;
Institute for Scintillation Materials,
"Institute for Single Crystals",
National Academy of Sciences of Ukraine,
Lenina ave. 60, Kharkov 61001,
Ukraine
;
_publ_section_synopsis     .
_chemical_name_systematic
;\
<i>trans</i>-Chloridobis(ethane-1,2-diamine-\
\k^2^<i>N</i>,<i>N</i>')(thiocyanato-\k<i>N</i>)cobalt(III)
diamminetetrakis(thiocyanato-\k<i>N</i>)cromate(III)
;
_chemical_name_common     ?
_chemical_formula_moiety     'C5 H16 Cl Co N5 S +, C4 H6 Cr N6 S4 -'
_chemical_formula_sum     'C9 H22 Cl Co Cr N11 S5'
_chemical_formula_iupac     '[Co Cl (NCS) (C2 H8 N2)2] [Cr (N C S)4 (N H3)2]'
_chemical_formula_weight     591.05
_chemical_melting_point     ?
_symmetry_space_group_name_hall     '-P 1'
_shelx_space_group_comment
;
The symmetry employed for this shelxl refinement is uniquely defined
by the following loop, which should always be used as a source of
symmetry information in preference to the above space-group names.
They are only intended as comments.
;
_space_group_crystal_system     triclinic
_space_group_name_H-M_alt     'P -1'
_space_group_name_Hall     '-P 1'
loop_
    _space_group_symop_operation_xyz
    'x, y, z'
    '-x, -y, -z'
_cell_length_a     8.8290(15)
_cell_length_b     10.745(3)
_cell_length_c     13.275(3)
_cell_angle_alpha     106.98(2)
_cell_angle_beta     93.131(17)
_cell_angle_gamma     90.646(17)
_cell_volume     1202.1(5)
_cell_formula_units_Z     2
_cell_measurement_reflns_used     3528
_cell_measurement_theta_min     3.0540
_cell_measurement_theta_max     27.3220
_cell_measurement_temperature     293(2)
_cell_special_details     ?
_exptl_crystal_description     block
_exptl_crystal_colour     'light brown'
_exptl_crystal_size_max     0.2729
_exptl_crystal_size_mid     0.2415
_exptl_crystal_size_min     0.0746
_exptl_crystal_density_diffrn     1.633
_exptl_crystal_density_meas     ?
_exptl_crystal_density_method     ?
_exptl_crystal_F_000     602
_exptl_absorpt_coefficient_mu     1.707
_exptl_absorpt_correction_type     multi-scan
_exptl_absorpt_process_details
;
(CrysAlis PRO; Oxford Diffraction, 2010)
;
_shelx_estimated_absorpt_T_min     ?
_shelx_estimated_absorpt_T_max     ?
_exptl_absorpt_correction_T_min     0.855
_exptl_absorpt_correction_T_max     0.883
_exptl_special_details     ?
_diffrn_ambient_temperature     293(2)
_diffrn_radiation_type     'Mo K\a'
_diffrn_radiation_wavelength     0.7107
_diffrn_radiation_monochromator     graphite
_diffrn_measurement_device_type     'Oxford Diffraction Xcalibur Sapphire3'
_diffrn_measurement_method     '\w scans'
_diffrn_detector_area_resol_mean     16.1827
_diffrn_reflns_number     8238
_diffrn_reflns_av_R_equivalents     ?
_diffrn_reflns_theta_min     2.894
_diffrn_reflns_theta_max     28.644
_diffrn_reflns_theta_full     26.000
_diffrn_measured_fraction_theta_max     0.886
_diffrn_measured_fraction_theta_full     0.997
_diffrn_reflns_limit_h_min     -11
_diffrn_reflns_limit_h_max     11
_diffrn_reflns_limit_k_min     -13
_diffrn_reflns_limit_k_max     13
_diffrn_reflns_limit_l_min     -17
_diffrn_reflns_limit_l_max     17
_refine_special_details     .
_reflns_number_total     8238
_reflns_number_gt     6185
_reflns_threshold_expression     I>2\s(I)
_refine_ls_structure_factor_coef     Fsqd
_refine_ls_matrix_type     full
_refine_ls_R_factor_all     0.0754
_refine_ls_R_factor_gt     0.0524
_refine_ls_wR_factor_gt     0.1325
_refine_ls_wR_factor_ref     0.1413
_refine_ls_goodness_of_fit_ref     1.031
_refine_ls_restrained_S_all     1.031
_refine_ls_number_reflns     8238
_refine_ls_number_parameters     256
_refine_ls_number_restraints     0
_refine_ls_hydrogen_treatment     constr
_refine_ls_weighting_scheme     calc
_refine_ls_weighting_details
              'w=1/[\s^2^(Fo^2^)+(0.0800P)^2^+0.5674P] where P=(Fo^2^+2Fc^2^)/3'
_atom_sites_solution_hydrogens     geom
_atom_sites_solution_primary     direct
_atom_sites_solution_secondary     ?
_refine_ls_shift/su_max     0.001
_refine_ls_shift/su_mean     0.000
_refine_diff_density_max     1.192
_refine_diff_density_min     -0.723
_refine_ls_extinction_method     none
_refine_ls_extinction_coef     .
loop_
    _atom_type_symbol
    _atom_type_description
    _atom_type_scat_dispersion_real
    _atom_type_scat_dispersion_imag
    _atom_type_scat_source
    'C' 'C' 0.0033 0.0016
                         'International Tables Vol C Tables 4.2.6.8 and 6.1.1.4'
    'H' 'H' 0.0000 0.0000
                         'International Tables Vol C Tables 4.2.6.8 and 6.1.1.4'
    'N' 'N' 0.0061 0.0033
                         'International Tables Vol C Tables 4.2.6.8 and 6.1.1.4'
    'S' 'S' 0.1246 0.1234
                         'International Tables Vol C Tables 4.2.6.8 and 6.1.1.4'
    'Cl' 'Cl' 0.1484 0.1585
                         'International Tables Vol C Tables 4.2.6.8 and 6.1.1.4'
    'Cr' 'Cr' 0.3209 0.6236
                         'International Tables Vol C Tables 4.2.6.8 and 6.1.1.4'
    'Co' 'Co' 0.3494 0.9721
                         'International Tables Vol C Tables 4.2.6.8 and 6.1.1.4'
_computing_data_collection     'CrysAlis PRO (Oxford Diffraction, 2010)'
_computing_cell_refinement     'CrysAlis PRO (Oxford Diffraction, 2010)'
_computing_data_reduction     'CrysAlis PRO (Oxford Diffraction, 2010)'
_computing_structure_solution     'SHELXTL (Sheldrick, 2008)'
_computing_structure_refinement     'SHELXTL (Sheldrick, 2008)'
_computing_molecular_graphics     'SHELXTL (Sheldrick, 2008)'
_computing_publication_material     'publCIF (Westrip, 2010)'
loop_
    _atom_site_type_symbol
    _atom_site_label
    _atom_site_fract_x
    _atom_site_fract_y
    _atom_site_fract_z
    _atom_site_U_iso_or_equiv
    _atom_site_adp_type
    _atom_site_calc_flag
    _atom_site_occupancy
    _atom_site_disorder_assembly
    _atom_site_disorder_group
    Co Co1 0.54186(7) 0.40606(6) 0.75563(4) 0.02775(16) Uani d 1 . .
    Cr Cr1 0.08452(9) -0.07796(8) 0.76057(7) 0.0385(2) Uani d 1 . .
    Cl Cl1 0.40444(16) 0.35647(13) 0.87609(9) 0.0438(3) Uani d 1 . .
    S S1 0.78440(16) 0.49754(14) 0.48138(10) 0.0452(3) Uani d 1 . .
    S S2 0.0503(3) -0.3524(2) 0.9791(2) 0.1063(9) Uani d 1 . .
    S S3 0.0184(2) 0.2947(2) 0.6471(2) 0.0984(8) Uani d 1 . .
    S S4 0.55652(16) -0.22096(14) 0.61991(10) 0.0442(3) Uani d 1 . .
    S S5 -0.38612(16) 0.04575(16) 0.91039(11) 0.0518(4) Uani d 1 . .
    N N1 0.6708(5) 0.2569(4) 0.7487(3) 0.0370(9) Uani d 1 . .
    H H1A 0.7764 0.2817 0.7471 0.044 Uiso calc 1 . .
    H H1B 0.6599 0.2272 0.8104 0.044 Uiso calc 1 . .
    N N2 0.4114(4) 0.2859(4) 0.6452(3) 0.0343(9) Uani d 1 . .
    H H2A 0.3061 0.2971 0.6623 0.041 Uiso calc 1 . .
    H H2B 0.4225 0.3036 0.5783 0.041 Uiso calc 1 . .
    N N3 0.4130(5) 0.5558(4) 0.7636(3) 0.0371(9) Uani d 1 . .
    H H3A 0.4180 0.5815 0.6996 0.045 Uiso calc 1 . .
    H H3B 0.3084 0.5323 0.7701 0.045 Uiso calc 1 . .
    N N4 0.6745(5) 0.5263(4) 0.8661(3) 0.0367(9) Uani d 1 . .
    H H4A 0.6582 0.5137 0.9342 0.044 Uiso calc 1 . .
    H H4B 0.7801 0.5104 0.8513 0.044 Uiso calc 1 . .
    N N5 0.6529(5) 0.4460(4) 0.6499(3) 0.0362(9) Uani d 1 . .
    N N6 0.0981(6) -0.2081(5) 0.8404(4) 0.0603(14) Uani d 1 . .
    N N7 0.0637(6) 0.0593(5) 0.6873(4) 0.0561(13) Uani d 1 . .
    N N8 0.2839(5) -0.1270(4) 0.6994(4) 0.0461(11) Uani d 1 . .
    N N9 -0.1149(5) -0.0282(5) 0.8214(4) 0.0515(12) Uani d 1 . .
    N N10 -0.0200(6) -0.2146(5) 0.6325(4) 0.0695(15) Uani d 1 . .
    H H10A -0.1087 -0.2397 0.6501 0.104 Uiso calc 1 . .
    H H10B 0.0388 -0.2832 0.6125 0.104 Uiso calc 1 . .
    H H10C -0.0353 -0.1801 0.5796 0.104 Uiso calc 1 . .
    N N11 0.1914(5) 0.0620(4) 0.8881(3) 0.0472(11) Uani d 1 . .
    H H11A 0.1242 0.1198 0.9190 0.071 Uiso calc 1 . .
    H H11B 0.2652 0.1023 0.8656 0.071 Uiso calc 1 . .
    H H11C 0.2306 0.0238 0.9344 0.071 Uiso calc 1 . .
    C C1 0.6231(7) 0.1510(5) 0.6512(4) 0.0502(14) Uani d 1 . .
    H H1C 0.6687 0.1659 0.5908 0.060 Uiso calc 1 . .
    H H1D 0.6558 0.0677 0.6578 0.060 Uiso calc 1 . .
    C C2 0.4560(7) 0.1507(5) 0.6370(4) 0.0482(13) Uani d 1 . .
    H H2C 0.4101 0.1210 0.6910 0.058 Uiso calc 1 . .
    H H2D 0.4220 0.0926 0.5685 0.058 Uiso calc 1 . .
    C C3 0.4661(6) 0.6663(5) 0.8567(4) 0.0444(13) Uani d 1 . .
    H H3C 0.4223 0.6579 0.9200 0.053 Uiso calc 1 . .
    H H3D 0.4360 0.7484 0.8463 0.053 Uiso calc 1 . .
    C C4 0.6367(7) 0.6613(5) 0.8674(4) 0.0459(13) Uani d 1 . .
    H H4C 0.6814 0.6831 0.8093 0.055 Uiso calc 1 . .
    H H4D 0.6757 0.7230 0.9330 0.055 Uiso calc 1 . .
    C C5 0.7041(5) 0.4652(4) 0.5783(4) 0.0323(10) Uani d 1 . .
    C C6 0.0819(7) -0.2700(6) 0.8967(6) 0.0664(19) Uani d 1 . .
    C C7 0.0454(6) 0.1544(7) 0.6701(5) 0.0591(17) Uani d 1 . .
    C C8 0.3977(5) -0.1639(4) 0.6657(4) 0.0334(10) Uani d 1 . .
    C C9 -0.2279(6) 0.0020(5) 0.8567(4) 0.0374(11) Uani d 1 . .
loop_
    _atom_site_aniso_label
    _atom_site_aniso_U_11
    _atom_site_aniso_U_22
    _atom_site_aniso_U_33
    _atom_site_aniso_U_12
    _atom_site_aniso_U_13
    _atom_site_aniso_U_23
    Co1 0.0309(3) 0.0296(3) 0.0247(3) 0.0017(2) 0.0031(3) 0.0106(3)
    Cr1 0.0263(4) 0.0419(5) 0.0462(5) 0.0008(3) 0.0036(4) 0.0108(4)
    Cl1 0.0507(8) 0.0489(7) 0.0341(7) -0.0010(6) 0.0105(6) 0.0143(6)
    S1 0.0434(8) 0.0541(8) 0.0429(7) -0.0030(6) 0.0120(6) 0.0201(6)
    S2 0.0773(14) 0.1127(18) 0.167(2) -0.0156(12) -0.0050(15) 0.1033(18)
    S3 0.0516(11) 0.1282(18) 0.163(2) 0.0142(11) 0.0175(12) 0.1146(18)
    S4 0.0379(7) 0.0539(8) 0.0404(7) 0.0099(6) 0.0089(6) 0.0116(6)
    S5 0.0381(8) 0.0682(10) 0.0514(8) 0.0099(7) 0.0136(6) 0.0190(7)
    N1 0.040(2) 0.037(2) 0.040(2) 0.0086(18) 0.0094(19) 0.0181(19)
    N2 0.034(2) 0.037(2) 0.030(2) -0.0024(17) 0.0018(17) 0.0074(17)
    N3 0.043(2) 0.038(2) 0.032(2) 0.0060(18) 0.0011(19) 0.0116(18)
    N4 0.040(2) 0.038(2) 0.033(2) -0.0029(18) -0.0041(18) 0.0126(17)
    N5 0.042(2) 0.035(2) 0.033(2) 0.0034(18) 0.0054(19) 0.0111(18)
    N6 0.051(3) 0.056(3) 0.083(4) 0.000(2) 0.013(3) 0.033(3)
    N7 0.047(3) 0.068(3) 0.057(3) 0.005(3) 0.003(2) 0.024(3)
    N8 0.033(2) 0.050(3) 0.055(3) 0.005(2) 0.008(2) 0.014(2)
    N9 0.034(3) 0.062(3) 0.059(3) 0.004(2) 0.013(2) 0.016(2)
    N10 0.049(3) 0.073(4) 0.073(4) -0.004(3) -0.002(3) 0.002(3)
    N11 0.041(3) 0.049(3) 0.048(3) -0.010(2) -0.003(2) 0.012(2)
    C1 0.068(4) 0.032(3) 0.051(3) 0.011(3) 0.021(3) 0.009(2)
    C2 0.065(4) 0.034(3) 0.042(3) -0.011(3) 0.004(3) 0.007(2)
    C3 0.060(4) 0.037(3) 0.036(3) 0.012(2) 0.004(2) 0.008(2)
    C4 0.064(4) 0.031(3) 0.041(3) -0.011(2) -0.003(3) 0.008(2)
    C5 0.032(3) 0.030(2) 0.033(3) -0.0010(19) -0.001(2) 0.007(2)
    C6 0.035(3) 0.049(4) 0.122(6) 0.001(3) 0.004(4) 0.038(4)
    C7 0.029(3) 0.105(5) 0.063(4) 0.003(3) 0.008(3) 0.053(4)
    C8 0.034(3) 0.030(2) 0.039(3) -0.001(2) 0.000(2) 0.014(2)
    C9 0.038(3) 0.039(3) 0.039(3) 0.000(2) -0.003(2) 0.017(2)
_geom_special_details
;
All e.s.d.'s (except the e.s.d. in the dihedral angle between two l.s. planes)
are estimated using the full covariance matrix. The cell e.s.d.'s are taken
into account individually in the estimation of e.s.d.'s in distances, angles
and torsion angles; correlations between e.s.d.'s in cell parameters are only
used when they are defined by crystal symmetry. An approximate (isotropic)
treatment of cell e.s.d.'s is used for estimating e.s.d.'s involving l.s.
planes.
;
loop_
    _geom_bond_atom_site_label_1
    _geom_bond_atom_site_label_2
    _geom_bond_site_symmetry_2
    _geom_bond_distance
    _geom_bond_publ_flag
    Co1 Cl1 . 2.2378(14) ?
    Co1 N1 . 1.960(4) ?
    Co1 N2 . 1.954(4) ?
    Co1 N3 . 1.962(4) ?
    Co1 N4 . 1.965(4) ?
    Co1 N5 . 1.900(4) ?
    Cr1 N6 . 1.987(5) ?
    Cr1 N7 . 1.995(5) ?
    Cr1 N8 . 1.990(4) ?
    Cr1 N9 . 1.990(5) ?
    Cr1 N10 . 2.058(5) ?
    Cr1 N11 . 2.080(4) ?
    S1 C5 . 1.623(5) ?
    S2 C6 . 1.629(7) ?
    S3 C7 . 1.640(7) ?
    S4 C8 . 1.615(5) ?
    S5 C9 . 1.616(5) ?
    S2 S2 2_547 3.489(3) yes
    S5 S5 2_457 3.538(2) yes
    N1 H1A . 0.9700 ?
    N1 H1B . 0.9700 ?
    N1 C1 . 1.489(7) ?
    N2 H2A . 0.9700 ?
    N2 H2B . 0.9700 ?
    N2 C2 . 1.485(6) ?
    N3 H3A . 0.9700 ?
    N3 H3B . 0.9700 ?
    N3 C3 . 1.492(6) ?
    N4 H4A . 0.9700 ?
    N4 H4B . 0.9700 ?
    N4 C4 . 1.488(6) ?
    N5 C5 . 1.144(6) ?
    N6 C6 . 1.149(8) ?
    N7 C7 . 1.122(8) ?
    N8 C8 . 1.150(6) ?
    N9 C9 . 1.135(6) ?
    N10 H10A . 0.8900 ?
    N10 H10B . 0.8900 ?
    N10 H10C . 0.8900 ?
    N11 H11A . 0.8900 ?
    N11 H11B . 0.8900 ?
    N11 H11C . 0.8900 ?
    C1 H1C . 0.9700 ?
    C1 H1D . 0.9700 ?
    C1 C2 . 1.477(8) ?
    C2 H2C . 0.9700 ?
    C2 H2D . 0.9700 ?
    C3 H3C . 0.9700 ?
    C3 H3D . 0.9700 ?
    C3 C4 . 1.508(8) ?
    C4 H4C . 0.9700 ?
    C4 H4D . 0.9700 ?
loop_
    _geom_angle_atom_site_label_1
    _geom_angle_atom_site_label_2
    _geom_angle_atom_site_label_3
    _geom_angle_site_symmetry_1
    _geom_angle_site_symmetry_3
    _geom_angle
    _geom_angle_publ_flag
    N1 Co1 Cl1 . . 90.78(12) ?
    N1 Co1 N3 . . 179.61(17) ?
    N1 Co1 N4 . . 93.44(17) ?
    N2 Co1 Cl1 . . 88.77(12) ?
    N2 Co1 N1 . . 86.23(17) ?
    N2 Co1 N3 . . 94.07(17) ?
    N2 Co1 N4 . . 179.54(17) ?
    N3 Co1 Cl1 . . 88.98(13) ?
    N3 Co1 N4 . . 86.27(17) ?
    N4 Co1 Cl1 . . 91.54(12) ?
    N5 Co1 Cl1 . . 178.03(13) ?
    N5 Co1 N1 . . 89.78(17) ?
    N5 Co1 N2 . . 89.38(17) ?
    N5 Co1 N3 . . 90.47(17) ?
    N5 Co1 N4 . . 90.31(17) ?
    N6 Cr1 N7 . . 176.5(2) ?
    N6 Cr1 N8 . . 92.1(2) ?
    N6 Cr1 N9 . . 88.1(2) ?
    N6 Cr1 N10 . . 90.7(2) ?
    N6 Cr1 N11 . . 90.3(2) ?
    N7 Cr1 N10 . . 91.1(2) ?
    N7 Cr1 N11 . . 87.9(2) ?
    N8 Cr1 N7 . . 90.8(2) ?
    N8 Cr1 N9 . . 179.7(2) ?
    N8 Cr1 N10 . . 89.1(2) ?
    N8 Cr1 N11 . . 90.47(19) ?
    N9 Cr1 N7 . . 88.9(2) ?
    N9 Cr1 N10 . . 90.9(2) ?
    N9 Cr1 N11 . . 89.51(19) ?
    N10 Cr1 N11 . . 179.0(2) ?
    Co1 N1 H1A . . 110.1 ?
    Co1 N1 H1B . . 110.1 ?
    H1A N1 H1B . . 108.4 ?
    C1 N1 Co1 . . 108.2(3) ?
    C1 N1 H1A . . 110.1 ?
    C1 N1 H1B . . 110.1 ?
    Co1 N2 H2A . . 109.9 ?
    Co1 N2 H2B . . 109.9 ?
    H2A N2 H2B . . 108.3 ?
    C2 N2 Co1 . . 108.7(3) ?
    C2 N2 H2A . . 109.9 ?
    C2 N2 H2B . . 109.9 ?
    Co1 N3 H3A . . 109.8 ?
    Co1 N3 H3B . . 109.8 ?
    H3A N3 H3B . . 108.2 ?
    C3 N3 Co1 . . 109.4(3) ?
    C3 N3 H3A . . 109.8 ?
    C3 N3 H3B . . 109.8 ?
    Co1 N4 H4A . . 110.2 ?
    Co1 N4 H4B . . 110.2 ?
    H4A N4 H4B . . 108.5 ?
    C4 N4 Co1 . . 107.7(3) ?
    C4 N4 H4A . . 110.2 ?
    C4 N4 H4B . . 110.2 ?
    C5 N5 Co1 . . 171.6(4) ?
    C6 N6 Cr1 . . 166.2(5) ?
    C7 N7 Cr1 . . 163.2(5) ?
    C8 N8 Cr1 . . 175.0(4) ?
    C9 N9 Cr1 . . 179.0(5) ?
    Cr1 N10 H10A . . 109.5 ?
    Cr1 N10 H10B . . 109.5 ?
    Cr1 N10 H10C . . 109.5 ?
    H10A N10 H10B . . 109.5 ?
    H10A N10 H10C . . 109.5 ?
    H10B N10 H10C . . 109.5 ?
    Cr1 N11 H11A . . 109.5 ?
    Cr1 N11 H11B . . 109.5 ?
    Cr1 N11 H11C . . 109.5 ?
    H11A N11 H11B . . 109.5 ?
    H11A N11 H11C . . 109.5 ?
    H11B N11 H11C . . 109.5 ?
    N1 C1 H1C . . 110.1 ?
    N1 C1 H1D . . 110.1 ?
    H1C C1 H1D . . 108.4 ?
    C2 C1 N1 . . 108.0(4) ?
    C2 C1 H1C . . 110.1 ?
    C2 C1 H1D . . 110.1 ?
    N2 C2 H2C . . 110.2 ?
    N2 C2 H2D . . 110.2 ?
    C1 C2 N2 . . 107.6(4) ?
    C1 C2 H2C . . 110.2 ?
    C1 C2 H2D . . 110.2 ?
    H2C C2 H2D . . 108.5 ?
    N3 C3 H3C . . 110.3 ?
    N3 C3 H3D . . 110.3 ?
    N3 C3 C4 . . 107.1(4) ?
    H3C C3 H3D . . 108.5 ?
    C4 C3 H3C . . 110.3 ?
    C4 C3 H3D . . 110.3 ?
    N4 C4 C3 . . 107.1(4) ?
    N4 C4 H4C . . 110.3 ?
    N4 C4 H4D . . 110.3 ?
    C3 C4 H4C . . 110.3 ?
    C3 C4 H4D . . 110.3 ?
    H4C C4 H4D . . 108.5 ?
    N5 C5 S1 . . 176.7(5) ?
    N6 C6 S2 . . 176.6(6) ?
    N7 C7 S3 . . 179.0(7) ?
    N8 C8 S4 . . 177.7(5) ?
    N9 C9 S5 . . 178.3(5) ?
loop_
    _geom_torsion_atom_site_label_1
    _geom_torsion_atom_site_label_2
    _geom_torsion_atom_site_label_3
    _geom_torsion_atom_site_label_4
    _geom_torsion_site_symmetry_1
    _geom_torsion_site_symmetry_2
    _geom_torsion_site_symmetry_3
    _geom_torsion_site_symmetry_4
    _geom_torsion
    _geom_torsion_publ_flag
    Co1 N1 C1 C2 . . . . -38.5(5) ?
    Co1 N2 C2 C1 . . . . -38.6(5) ?
    Co1 N3 C3 C4 . . . . 35.7(5) ?
    Co1 N4 C4 C3 . . . . 42.6(5) ?
    N1 C1 C2 N2 . . . . 50.6(5) ?
    N3 C3 C4 N4 . . . . -51.3(5) ?
loop_
    _geom_hbond_atom_site_label_D
    _geom_hbond_atom_site_label_H
    _geom_hbond_atom_site_label_A
    _geom_hbond_site_symmetry_A
    _geom_hbond_distance_DH
    _geom_hbond_distance_HA
    _geom_hbond_distance_DA
    _geom_hbond_angle_DHA
    _geom_hbond_publ_flag
    N1 H1A S3 1_655 0.9700 2.6000 3.485(5) 152.00 yes
    N1 H1B S5 1_655 0.9700 2.7000 3.598(5) 154.00 yes
    N2 H2A S3 . 0.9700 2.5400 3.473(4) 163.00 yes
    N2 H2B S4 2_656 0.9700 2.5400 3.411(4) 150.00 yes
    N4 H4A Cl1 2_667 0.9700 2.5900 3.398(4) 141.00 yes
    N10 H10B S1 2_656 0.8900 2.8100 3.696(6) 171.00 yes
    N11 H11C S5 2_557 0.8900 2.7000 3.578(5) 168.00 yes
_shelxl_version_number         .2013
