# Supplementary material for: trans-Chloridobis­(ethane-1,2-di­amine-κ2 N,N′)(thio­cyanato-κN)cobalt(III) diammine­tetra­kis­(thio­cyanato-κN)cromate(III)
Source: Acta Crystallogr Sect E Struct Rep Online. 2014 Feb 26;70(Pt 3):m110–1. doi: 10.1107/S1600536814003869 (PMC3998491; doi:10.1107/S1600536814003869)
Supplement: Supplementary file 2 [file e-70-0m110-Isup2.hkl]

#
# h,k,l, Fc-squared, Fo-squared, sigma(Fo-squared), status flag
#
data_I
_shelx_title ' koko195 in P-1'
_shelx_refln_list_code          4
_shelx_F_calc_maximum      227.34
_exptl_crystal_F_000       602.00
_reflns_d_resolution_high  0.7413

loop_
 _space_group_symop_operation_xyz
 'x, y, z'
 '-x, -y, -z'

_cell_length_a     8.8290
_cell_length_b    10.7448
_cell_length_c    13.2748
_cell_angle_alpha 106.983
_cell_angle_beta   93.131
_cell_angle_gamma  90.646

_shelx_F_squared_multiplier     1.000

loop_
 _refln_index_h
 _refln_index_k
 _refln_index_l
 _refln_F_squared_calc
 _refln_F_squared_meas
 _refln_F_squared_sigma
 _refln_observed_status
   0   0  -2      12931.24      15364.25        58.26 o
   0   0   3        291.90        152.01         2.53 o
   0   0   4       2622.44       3362.80         7.76 o
   0   0   5        626.50        681.81         4.28 o
   0   0   6        582.02        613.54         5.29 o
   0   0   7       1376.92       1225.25         7.03 o
   0   0   8       9470.08       9784.17        19.89 o
   0   0   9        980.96        918.69         6.88 o
   0   0  10       1524.84       1455.94        20.15 o
   0   0 -11        323.45        289.81        13.66 o
   0   0 -12        294.25        312.34        14.75 o
   0   0  13        122.65        105.67        13.44 o
   0   0 -14        155.83        136.97        17.54 o
   0   0  15         86.25         71.59        25.20 o
   0   0  16        227.11        159.47        28.72 o
   0  -1  16         19.05         27.40        36.90 o
   0  -1  15         26.29         37.32        20.15 o
   0   1 -14        149.02        154.73        20.16 o
   0   1 -13         60.59         48.38        23.23 o
   0   1 -12         93.60        134.21        23.20 o
   0   1 -11       1075.15       1136.68        23.22 o
   0   1 -10         46.56         35.03         8.85 o
   0  -1   9       1647.65       1804.79        16.07 o
   0   1  -8         72.66         85.50         3.83 o
   0  -1   8        301.47        301.87         4.96 o
   0   1  -7          5.17          6.04         2.18 o
   0  -1   7        189.71        164.59         4.74 o
   0   1  -6         59.32         47.81         2.81 o
   0  -1   6         65.07        104.27        11.47 o
   0   1  -5         24.66         32.91         4.51 o
   0  -1   5        120.31        119.79         9.39 o
   0   1  -4       3316.85       3360.19        11.79 o
   0  -1   4       3465.15       3710.64        20.56 o
   0   1  -3       1591.38       1956.46         7.90 o
   0  -1   3       3476.84       3702.74        18.17 o
   0   1  -2         47.09         34.14         2.17 o
   0  -1  -2       2493.31       2371.67         5.20 o
   0  -1  -3        196.11        335.19         3.74 o
   0   1   3       2704.32       3042.36        20.36 o
   0   1   4        126.48         99.62         4.19 o
   0  -1  -4        145.13        137.42         8.27 o
   0   1   5          7.61          5.86         4.72 o
   0  -1  -5         52.46        130.67         7.68 o
   0   1   6        244.04        210.21         6.79 o
   0   1   6        247.95        237.68         9.15 o
   0   1   7        302.57        304.34         5.12 o
   0  -1  -7        357.52        381.23        10.71 o
   0   1   8       2077.78       2062.18         9.87 o
   0  -1  -8       2135.57       2323.36        17.87 o
   0   1   9         27.65         24.46         3.45 o
   0  -1  -9         47.05         36.53        14.89 o
   0  -1 -10       1037.17       1031.58        20.89 o
   0  -1 -11         73.61        107.05        15.91 o
   0   1  12         77.19         88.71        16.98 o
   0   1  13        154.98        225.99        31.30 o
   0   1  14         32.73         62.24        30.84 o
   0   1  15         23.60         -5.26        31.25 o
   0  -2  16         95.33         69.57        16.45 o
   0   2 -15        336.72        326.22        17.52 o
   0   2 -14          1.84          7.05        13.76 o
   0   2 -13        151.58        150.03        14.42 o
   0   2 -12         95.00         76.83        13.24 o
   0   2 -11        782.50        829.40        18.47 o
   0   2 -10        149.23        117.76         6.26 o
   0   2  -9       1862.78       1949.84        14.59 o
   0  -2   8        121.32        128.29         5.32 o
   0   2  -7       1879.61       1598.58         7.70 o
   0   2  -6        416.87        558.58         5.60 o
   0  -2   5        122.85        135.92         3.12 o
   0  -2   4       1714.91       1782.61         6.80 o
   0  -2   3      18284.56      19690.96       101.39 o
   0   2  -2       1027.37       1106.86         4.95 o
   0   2  -1       7486.48       8381.52        60.40 o
   0  -2   0        353.19        460.59         3.37 o
   0   2   1       1496.60       1547.91         4.52 o
   0   2   2        345.17        359.72         5.06 o
   0   2   3         10.78         19.95         3.48 o
   0   2   4       5271.01       4889.40         9.70 o
   0   2   5       2450.87       2414.81         8.10 o
   0   2   6        957.37        945.09         9.52 o
   0   2   7        883.43        870.83        10.17 o
   0   2   8         54.91         46.75         8.88 o
   0   2   9        221.75        202.45         8.49 o
   0   2  10        147.83        134.03        19.99 o
   0   2  11          3.74          7.96        18.12 o
   0   2  12        419.97        399.29        24.48 o
   0   2  13         22.79         29.81        13.56 o
   0   2  14         23.13         23.88        15.12 o
   0   2  15         52.18         70.41        17.50 o
   0   3 -17         19.17         21.03        28.46 o
   0   3 -16         14.15         27.39        21.73 o
   0   3 -15         72.65         59.65        19.64 o
   0  -3  14         26.80         23.38        17.84 o
   0  -3  13         60.59         69.71        18.67 o
   0  -3  12         39.47         31.07        17.36 o
   0  -3  11        128.64        147.62        17.39 o
   0   3 -10          6.85          1.12        10.21 o
   0  -3   9        339.92        338.33         5.48 o
   0   3  -8        518.67        467.35         7.01 o
   0   3  -7       2004.80       2045.81        15.08 o
   0  -3   7       2322.90       2426.40         9.73 o
   0   3  -6         21.12         38.93         7.39 o
   0  -3   6         21.58         39.34         5.64 o
   0   3  -5        181.98        169.28         7.89 o
   0   3  -5        684.15        583.01         7.41 o
   0  -3   4        648.89        690.26         7.39 o
   0  -3   3       4434.65       4953.69        28.90 o
   0  -3   3      12352.22      14539.54        42.04 o
   0   3  -2         79.71         69.23         7.22 o
   0   3  -2        323.18        259.27         7.85 o
   0  -3   1       4387.97       5411.22        17.21 o
   0   3  -1       7706.17       9016.56        27.75 o
   0  -3   0        321.96        229.58         3.77 o
   0   3   0        382.24        295.41        10.44 o
   0   3   1      10470.15      11945.02        88.24 o
   0   3   1      13823.65      15578.51       123.58 o
   0   3   2          3.01         13.27         5.38 o
   0   3   2        491.98        524.93         9.06 o
   0   3   3        664.07        647.68        11.06 o
   0   3   3        801.68        680.64         6.65 o
   0   3   4          0.61          2.42         6.62 o
   0   3   4         16.59         20.46         5.02 o
   0   3   5       1936.70       2345.10        10.78 o
   0   3   6        541.07        515.42         8.75 o
   0   3   7          5.69          4.76         4.00 o
   0   3   7        259.48        287.34         8.55 o
   0   3   8          6.26          7.28        10.72 o
   0   3   9        168.12        160.06        10.75 o
   0   3  10         45.27         15.28        17.12 o
   0   3  11         46.75         42.89        15.58 o
   0   3  12         21.02         31.32        16.88 o
   0   3  13         57.86         66.75        18.82 o
   0   3  14         10.83         14.26        21.22 o
   0   3  15         19.51         30.57        23.11 o
   0   4 -17         10.85         -1.32        32.55 o
   0  -4  16        212.90        218.89        18.22 o
   0  -4  15          9.52         19.45        14.72 o
   0  -4  14        557.78        546.24        19.47 o
   0  -4  13        141.90        146.89        15.02 o
   0  -4  12        818.02        802.95        22.63 o
   0  -4  11         99.23         98.34         9.58 o
   0   4 -10        816.01        837.19        17.94 o
   0  -4   9         72.01         69.77         4.12 o
   0   4  -8        774.46        840.48         6.89 o
   0   4  -7        823.78        725.11         9.86 o
   0  -4   6       2023.02       2267.32        16.09 o
   0  -4   5       3480.71       3377.36        20.88 o
   0  -4   4       4852.28       4769.43        22.53 o
   0  -4   3       7111.26       7550.23        22.63 o
   0   4  -2       2404.61       2203.09        17.17 o
   0   4  -1       2152.95       2148.65        10.91 o
   0   4   0       5378.35       5682.44        16.28 o
   0   4   1       4172.68       4092.43        10.62 o
   0   4   2       2972.95       3265.61        16.86 o
   0   4   3       2108.56       2199.04        12.59 o
   0   4   4        624.71        491.88         7.51 o
   0  -4  -5       1018.13       1089.01        10.36 o
   0   4   6         64.87         57.72         5.57 o
   0   4   7        618.25        608.27         9.93 o
   0   4   8        108.93        110.11         8.79 o
   0   4   9       1012.39        943.87        13.44 o
   0   4  10        109.42         94.26        11.97 o
   0   4  11        679.00        638.92        17.47 o
   0   4  12          8.43         -1.54        12.53 o
   0   4  13        171.88        151.17        16.17 o
   0   4  14         10.95         17.35        24.13 o
   0   5 -16         33.72         44.09        16.92 o
   0   5 -15        130.90        143.95        16.39 o
   0   5 -14        195.98        214.10        16.55 o
   0   5 -13          0.01         31.08        14.39 o
   0   5 -12         14.81         21.04        13.72 o
   0  -5  11         57.20         42.87         9.17 o
   0   5 -10         33.55         33.50         6.50 o
   0  -5   9         47.70         63.70         5.27 o
   0  -5   8         12.49          9.75         5.51 o
   0  -5   7         59.54         54.96         7.26 o
   0  -5   6        275.03        302.25         8.28 o
   0  -5   5         92.80        105.38         7.10 o
   0  -5   4        784.46        816.89        10.41 o
   0  -5   3         95.85         86.20         6.76 o
   0  -5   2        326.55        296.48        10.48 o
   0   5  -1        517.55        517.15         7.34 o
   0  -5   0         21.86         13.85         5.12 o
   0   5   1         16.22          6.44         3.50 o
   0   5   2        339.02        371.91         5.93 o
   0   5   3        143.76        111.36         5.45 o
   0   5   4        135.46        126.92         6.92 o
   0  -5  -5        460.93        440.31         6.34 o
   0   5   6        364.66        327.21         6.14 o
   0   5   7         72.01         84.17         6.14 o
   0   5   8         57.03         55.12         7.67 o
   0   5   9        191.03        168.01         8.46 o
   0   5  10         55.64         49.97        11.12 o
   0   5  11          9.70         10.06        12.44 o
   0   5  12         30.97          8.86        15.58 o
   0   5  13         52.79         17.45        17.18 o
   0   5  14         31.25         25.89        25.90 o
   0  -6  16         72.98         71.52        17.49 o
   0  -6  15        420.34        485.06        20.27 o
   0   6 -14        285.60        282.22        17.81 o
   0   6 -13        417.18        452.38        18.59 o
   0   6 -12         64.77         64.69         9.88 o
   0  -6  11         29.27         33.32        11.28 o
   0   6 -10         30.43         33.58         5.62 o
   0  -6   9         52.53         39.77         6.38 o
   0  -6   8        156.98        193.45         7.50 o
   0   6  -7       1734.21       1676.07        12.88 o
   0  -6   6      11527.55      11765.84        35.18 o
   0  -6   5       2002.81       1892.79        15.55 o
   0  -6   4       2372.66       2481.96        16.91 o
   0  -6   3          6.99          0.18         8.99 o
   0   6  -2         59.10         38.31         9.44 o
   0   6  -1         13.29          9.17         5.47 o
   0  -6   0        187.62        170.16         6.15 o
   0   6   1          0.82         16.29         4.07 o
   0   6   2       7006.12       7247.55        20.76 o
   0   6   3        277.05        221.62         8.22 o
   0   6   4        657.45        634.48        10.15 o
   0  -6  -5          1.16         -5.47         5.47 o
   0   6   6        223.54        238.94         6.84 o
   0   6   7         12.47          9.15         7.03 o
   0   6   8        250.31        236.70         8.81 o
   0   6   9         44.89         47.03         9.77 o
   0   6  10        282.20        301.97        21.27 o
   0   6  10        498.17        447.56        32.10 o
   0   6  11          2.21         -2.49        19.76 o
   0   6  11        320.07        268.78        32.42 o
   0   6  12        163.64        120.46        24.64 o
   0   6  12        218.83         99.01        33.88 o
   0   7 -15        196.78        183.49        18.85 o
   0  -7  14         81.99         77.84        16.54 o
   0  -7  13         94.91         99.06        16.11 o
   0  -7  12         17.48         16.50        12.79 o
   0   7 -11         11.53          1.32        10.16 o
   0   7 -10        148.22        164.00         7.31 o
   0   7  -9        907.38        838.96        16.40 o
   0  -7   8       1260.46       1399.38        13.46 o
   0  -7   7        985.05        906.41        13.89 o
   0  -7   6        327.38        334.17        11.29 o
   0  -7   5        740.15        626.24        15.02 o
   0  -7   4        397.29        407.81        14.03 o
   0  -7   3         58.03         60.24        11.14 o
   0   7  -2         71.73         65.15        11.83 o
   0  -7   1        301.95        308.78         8.01 o
   0   7   0        759.03        756.98         7.58 o
   0   7   1        432.46        432.05        12.35 o
   0   7   2       1009.81        940.08        11.05 o
   0   7   3       1631.95       1510.36        13.17 o
   0   7   4        777.63        737.86        11.67 o
   0   7   5        116.09        123.76         8.58 o
   0   7   6         14.46         11.44        10.21 o
   0   7   7         14.85         13.86         9.34 o
   0   7   8        122.99        139.66        10.79 o
   0   7   9        103.46        102.59        10.95 o
   0   7  10        194.14        173.93        15.34 o
   0   7  11         96.52         72.76        24.15 o
   0   8 -15        181.02        211.31        23.47 o
   0   8 -14        245.89        295.33        21.60 o
   0   8 -13        310.00        325.33        16.85 o
   0   8 -12        266.41        303.80        17.06 o
   0   8 -11        149.14        170.86        15.85 o
   0  -8  10         71.12         87.74        10.10 o
   0  -8   9       2519.80       2826.16        23.08 o
   0  -8   8        226.61        240.93        11.78 o
   0   8  -7       2033.95       2063.14        18.30 o
   0  -8   6        176.37        161.92        11.55 o
   0  -8   5       1883.28       1925.41        21.33 o
   0   8  -4        444.24        453.38        14.48 o
   0   8  -3         53.81         47.44        13.75 o
   0  -8   2        587.37        600.22        10.81 o
   0  -8   1       2207.64       2275.10        22.72 o
   0   8   0        141.15        117.85         8.06 o
   0   8   1       1972.05       1911.82        26.95 o
   0   8   2        192.57        188.25        12.11 o
   0   8   3       2067.08       2125.77        21.04 o
   0   8   4         54.16         47.65        11.55 o
   0   8   5        123.98        130.06        11.52 o
   0   8   6        348.93        376.39        12.87 o
   0   8   7        293.36        297.52        14.38 o
   0   8   8        196.03        202.42        14.58 o
   0   8   9        181.66        175.13        27.11 o
   0   8  10         26.67         15.20        32.67 o
   0   9 -14         94.42        104.85        17.66 o
   0   9 -13         56.14         56.19        12.44 o
   0   9 -12        162.70        148.54        12.80 o
   0  -9  11         20.56         38.04        11.52 o
   0   9 -10         17.97         14.18         7.77 o
   0   9  -9          0.42         -3.66         8.02 o
   0   9  -8          0.59         -3.55         8.32 o
   0   9  -7        808.47        815.09        14.73 o
   0   9  -6        219.28        229.03        11.58 o
   0   9  -5        350.59        335.39        12.56 o
   0  -9   4        163.61        174.43        11.63 o
   0  -9   3         31.31         20.05         7.20 o
   0   9  -2          3.63          3.91        10.55 o
   0  -9   1          6.54          5.06        10.34 o
   0  -9   0        118.57         65.04        13.94 o
   0   9   1         22.23         26.65        10.32 o
   0  -9  -2         25.98         56.55         8.69 o
   0   9   3         53.89         59.69         8.87 o
   0   9   4        191.95        197.26        10.04 o
   0   9   5         18.00         15.87        12.69 o
   0   9   6         22.63         14.78        10.38 o
   0   9   7         22.80         41.79        13.91 o
   0   9   8          7.59         37.49        14.33 o
   0   9   9         20.81         59.99        22.07 o
   0   9  10         10.41         33.91        24.46 o
   0 -10  14         48.30         46.84        37.42 o
   0 -10  13         10.38         12.19        17.68 o
   0 -10  12        313.32        382.91        19.41 o
   0 -10  11        237.43        228.15        18.05 o
   0 -10  10        352.51        355.61        20.94 o
   0  10 -10        539.19        584.07        23.57 o
   0 -10   9        210.92        181.11        13.10 o
   0 -10   9        211.79        203.04        19.97 o
   0  10  -8        252.58        246.82        11.88 o
   0  10  -7         22.79         37.22        10.08 o
   0  10  -6         38.07         45.61        10.46 o
   0  10  -5        158.75        158.49        11.92 o
   0  10  -4        373.21        370.57        13.38 o
   0  10  -3         66.79        103.50        11.49 o
   0  10  -2        214.08        193.91        14.43 o
   0 -10   1        173.05        191.06        12.06 o
   0  10   0          0.76          6.25        13.00 o
   0 -10   0         18.00         14.39        26.32 o
   0  10   1         31.76         44.63        19.23 o
   0  10   1        222.76        233.14        19.43 o
   0  10   2          1.15          2.64        19.00 o
   0 -10  -2        160.65        150.10        19.17 o
   0  10   3        246.87        280.33        24.45 o
   0  10   3        513.44        584.58        21.64 o
   0  10   4        287.25        276.71        16.42 o
   0  10   5        331.90        327.75        31.67 o
   0  10   6         11.42         30.00        29.88 o
   0  10   7         47.73         70.37        31.24 o
   0  10   8         11.12         42.30        31.37 o
   0  11 -14         19.05         19.97        23.59 o
   0 -11  13        139.57        130.02        18.32 o
   0 -11  12         97.80         96.69        13.73 o
   0 -11  11         59.51         47.33        12.70 o
   0  11 -10         49.31         38.12        13.48 o
   0  11  -9         41.53         43.31        10.78 o
   0  11  -8         39.29         51.01        10.94 o
   0  11  -7        153.62        155.70        12.08 o
   0  11  -6          5.05          4.56        10.76 o
   0  11  -5         94.82        105.88        11.95 o
   0  11  -4         74.94         64.63        11.74 o
   0 -11   3         96.45         82.10        11.95 o
   0  11  -2          5.94          7.88        11.14 o
   0  11  -1        122.01        124.73        12.45 o
   0 -11   0         51.87         61.21        12.10 o
   0 -11  -1         54.55         48.17        11.78 o
   0  11   2         39.57         24.45        11.49 o
   0  11   3         68.13         63.38        14.36 o
   0  11   4         95.11         87.36        22.76 o
   0  11   5        122.06         97.76        25.17 o
   0  12 -12         98.05         93.91        26.11 o
   0  12 -11        242.15        265.26        19.34 o
   0  12 -10         24.81         -2.50        23.07 o
   0  12  -9         15.92         19.06        11.42 o
   0 -12   8         99.38         85.92        12.32 o
   0 -12   7          0.30         -4.73        11.41 o
   0 -12   6          4.43         14.81        11.73 o
   0  12  -5         55.85         74.09        12.63 o
   0  12  -4        325.86        375.51        15.12 o
   0  12  -3        152.46        146.60        13.39 o
   0  12  -2         75.02         67.02        12.55 o
   0  12  -1          7.32          7.88        12.07 o
   0  12   0         67.66         62.64        13.00 o
   0  12   1          4.88          1.18        12.29 o
   0  12   2         53.77         29.04        15.44 o
   0  13 -10         33.95         40.44        24.33 o
   0  13  -9          5.54         -9.26        15.63 o
   0  13  -8         21.43         24.51        15.46 o
   0  13  -7         13.80         17.22        15.52 o
   0 -13   6         53.18         39.71        13.36 o
   0 -13   5         49.77         40.28        13.60 o
   0  13  -4          3.43         15.42        13.11 o
   0  13  -3        270.41        266.16        15.67 o
   0  13  -2          6.21          8.13        23.13 o
   0  13  -1         51.76         59.47        23.87 o
   0  13   0          2.24         -9.75        23.34 o
   0  13   1          0.35          0.32        23.70 o
  -1  13   1          0.37         16.52        23.37 o
  -1  13   0          0.11        -14.06        23.17 o
  -1  13  -1        100.20         83.80        24.40 o
  -1  13  -2         23.27         14.51        23.97 o
  -1  13  -3        352.06        345.25        20.73 o
  -1  13  -4          2.47          9.54        16.56 o
  -1  13  -5        129.58        114.80        17.54 o
  -1  13  -6         21.14         24.79        22.48 o
  -1  13  -7        113.70        102.41        23.17 o
  -1  13  -8         23.58         44.99        22.82 o
  -1  13  -8         99.35        112.74        32.01 o
  -1  13  -9         32.12         28.98        21.96 o
  -1  13  -9         32.21         43.79        32.72 o
  -1  13 -10          6.83         31.53        34.70 o
  -1  12   2          9.06        -10.23        20.56 o
  -1  12   1          8.12         10.99        15.34 o
  -1  12   0          2.46         -0.08        14.83 o
  -1  12  -1         22.16         18.22        14.94 o
  -1  12  -2          3.19          6.05        14.90 o
  -1  12  -3        168.06        202.43        13.60 o
  -1  12  -4          5.09         15.30        11.74 o
  -1  12  -5         81.94         82.36        12.27 o
  -1  12  -6         37.36         43.35        11.73 o
  -1  12  -7         44.65         25.80        11.63 o
  -1  12  -8          4.23          6.20         9.85 o
  -1  12  -9         11.23         10.03        11.86 o
  -1  12 -10         35.92         48.18        16.56 o
  -1  12 -11        136.82        143.42        18.08 o
   1 -12  12          3.69         -1.08        24.86 o
  -1  11   5        131.93        149.01        31.35 o
  -1  11   4        105.99        115.68        31.30 o
  -1  11   3         35.81         29.61        19.58 o
  -1  11   2        329.17        306.71        21.27 o
  -1  11   1         24.16         32.02        19.39 o
  -1  11   0        402.88        431.32        22.80 o
  -1  11  -1        204.04        218.17        20.00 o
  -1  11  -2        247.05        254.85        17.31 o
   1 -11   3         90.90        104.52        15.67 o
  -1  11  -4        347.58        380.38        17.57 o
   1 -11   5        115.69        110.78        15.47 o
  -1  11  -6        286.50        299.27        16.59 o
  -1  11  -7        264.29        282.23        15.75 o
  -1  11  -8        404.97        460.28        17.54 o
  -1  11  -9         25.34         32.16        12.74 o
   1 -11  10        277.46        317.80        22.44 o
   1 -11  11         31.48         21.65        15.94 o
  -1  11 -12        110.40        111.25        17.61 o
  -1  11 -13        160.76        170.91        24.17 o
  -1  10   8         64.63         54.74        21.65 o
  -1  10   7         61.56         61.93        16.71 o
  -1  10   6         20.72         41.65        15.65 o
  -1  10   5          3.45         23.70        17.02 o
  -1  10   4        104.23        137.23        11.94 o
  -1  10   3        101.57        128.94        14.98 o
  -1  10   2         89.66         69.81        14.21 o
  -1  10   1         81.14         63.13        14.70 o
  -1  10   0         44.90         34.86        12.41 o
   1 -10   1         95.94         90.51        14.10 o
   1 -10   2          5.17         -5.77        12.97 o
  -1  10  -3        148.07        150.28        12.18 o
  -1  10  -4        193.17        205.24        12.65 o
  -1  10  -5          6.46         15.90        11.79 o
   1 -10   6         76.37         77.07        11.16 o
   1 -10   7         45.02         37.11        11.30 o
  -1  10  -8         95.82        100.35         8.57 o
  -1  10  -9         78.47         78.66         8.63 o
   1 -10  10        127.92        149.72        13.06 o
   1 -10  11         79.87        103.05        12.98 o
   1 -10  12          2.76         21.22        15.13 o
  -1  10 -13         15.73         20.89        13.42 o
   1 -10  14         49.92         50.70        26.37 o
  -1   9   9        153.56        219.71        33.68 o
  -1   9   8          0.67        -20.75        20.75 o
  -1   9   8         28.04         40.98        30.98 o
  -1   9   7         42.53         31.96        19.50 o
  -1   9   7         74.84         30.02        29.40 o
  -1   9   6          0.30         23.26        18.85 o
  -1   9   6        449.26        463.83        31.28 o
  -1   9   5         85.78        119.07        14.37 o
  -1   9   4          2.89         10.05        12.21 o
  -1   9   4         68.13        115.08        25.43 o
  -1   9   3        288.64        304.17        12.09 o
  -1   9   2        282.67        255.35        14.63 o
   1  -9  -1        480.04        462.46        13.68 o
   1  -9   0          6.86          1.58        10.26 o
  -1   9  -1         19.41         12.89         7.21 o
  -1   9  -2         12.26         12.01         7.44 o
   1  -9   3        169.09        171.87         8.59 o
  -1   9  -4        651.15        637.91        14.32 o
  -1   9  -5        148.61        150.75        10.90 o
   1  -9   6         90.45        105.44        10.70 o
  -1   9  -7        129.27        119.24         9.05 o
  -1   9  -8        200.18        212.92         8.45 o
  -1   9  -9         70.36         62.08         7.67 o
  -1   9 -10         86.27         97.72        11.64 o
  -1   9 -11         52.03         37.66        11.41 o
  -1   9 -12        593.71        672.58        20.07 o
   1  -9  12        593.93        636.24        36.18 o
  -1   9 -13         42.72         67.64        14.45 o
  -1   9 -14         36.19         50.73        24.35 o
   1  -9  14         36.69         58.26        34.93 o
  -1   8  10        169.46        193.47        34.62 o
  -1   8   9         68.31         72.27        29.85 o
  -1   8   8         26.87         17.51        18.55 o
  -1   8   8         74.22        102.19        27.67 o
  -1   8   7          3.93          1.93        16.93 o
  -1   8   7         28.71         79.42        25.75 o
  -1   8   6          5.19         15.88        17.38 o
  -1   8   6          5.74         66.54        25.04 o
  -1   8   5          4.47          2.98         8.34 o
  -1   8   5         52.00          4.41        25.68 o
  -1   8   4          7.90         15.12        11.15 o
  -1   8   4        119.84         92.82        25.38 o
  -1   8   3         26.93         60.04         8.94 o
  -1   8   2        225.81        237.71         8.80 o
   1  -8  -1        198.24        200.32         8.21 o
   1  -8   0        176.43        190.85         8.03 o
  -1   8  -1         15.83          7.53         7.22 o
  -1   8  -2        113.35        114.18         8.01 o
  -1   8  -3         77.61         71.23        10.50 o
  -1   8  -4         85.67         97.79        10.37 o
   1  -8   5        360.97        362.61        11.78 o
  -1   8  -6         33.75         52.16         9.69 o
  -1   8  -7        224.87        207.12         9.23 o
  -1   8  -8        538.33        536.85         9.81 o
   1  -8   9         24.03         20.95         6.83 o
   1  -8  10        148.03        125.25         9.64 o
  -1   8 -11         62.85         68.34        13.38 o
   1  -8  12          0.73          8.11        10.70 o
  -1   8 -13         32.77         30.76        13.17 o
   1  -8  13         35.74         60.79        31.78 o
  -1   8 -14         62.62         46.34        16.63 o
   1  -8  15         57.98         75.82        36.34 o
  -1   7  11        173.43        150.80        24.71 o
  -1   7  10        491.82        423.67        27.25 o
  -1   7   9        190.61        165.88        15.19 o
  -1   7   8        286.97        293.10        12.71 o
  -1   7   7         15.29         24.07        10.31 o
  -1   7   6        183.10        189.88        10.88 o
  -1   7   5        217.10        195.69         8.79 o
  -1   7   4       2464.93       2373.87        20.01 o
  -1   7   3       1454.01       1502.03        15.10 o
  -1   7   2       1026.56        908.11        10.35 o
   1  -7  -1       1915.46       1916.22        15.80 o
  -1   7   0       1405.82       1510.60        20.72 o
  -1   7  -1       1231.98       1202.65        11.83 o
  -1   7  -2        318.60        281.32         9.96 o
   1  -7   3        411.25        377.02        12.41 o
  -1   7  -4       1259.01       1227.97        15.29 o
  -1   7  -5       1732.63       1803.74        16.02 o
   1  -7   6       1577.53       1516.61        15.95 o
   1  -7   7       1082.04       1012.52        13.56 o
  -1   7  -8       1146.96       1178.99        11.54 o
  -1   7  -9       2749.41       2638.58        23.24 o
  -1   7 -10        202.51        183.13        12.11 o
  -1   7 -11        240.34        266.45        12.30 o
  -1   7 -12         17.49         26.48        10.65 o
   1  -7  13        363.90        425.97        19.14 o
  -1   7 -14        158.69        168.81        19.80 o
  -1   7 -15        492.73        466.42        21.07 o
  -1   6  12         31.28         -0.87        38.57 o
  -1   6  11         27.58         10.89        25.55 o
  -1   6  10        139.72        117.08        16.17 o
  -1   6   9        286.63        286.27        11.62 o
  -1   6   8        130.23        147.35        11.61 o
  -1   6   7          9.12         23.51        11.12 o
  -1   6   6         17.26         35.26         8.62 o
  -1   6   5        221.49        211.45        10.03 o
  -1   6   4        192.74        216.55         7.38 o
  -1   6   3        204.31        261.57        11.74 o
  -1   6   2        441.08        393.22        12.92 o
  -1   6   1       1032.03       1034.18        20.83 o
   1  -6  -1       1814.21       1777.55        12.39 o
   1  -6   0        798.29        789.55        10.51 o
   1  -6   1          5.63          0.90         8.79 o
   1  -6   1         65.37         29.68        10.54 o
  -1   6  -2        207.52        159.86        10.43 o
   1  -6   3         83.26         36.78         9.87 o
  -1   6  -4        989.16       1015.85        11.60 o
  -1   6  -5       1814.77       1867.22        16.85 o
   1  -6   6        351.41        310.07        10.87 o
  -1   6  -7        154.63        186.15         8.28 o
   1  -6   8        167.66        180.06         8.67 o
  -1   6  -9        262.26        248.38        11.13 o
  -1   6 -10         13.79         15.65        12.36 o
  -1   6 -11          7.88         20.94        12.89 o
  -1   6 -12        109.57        142.63        13.27 o
  -1   6 -13        325.23        314.16        21.12 o
  -1   6 -14        183.33        200.77        20.32 o
  -1   6 -15         34.14         24.74        21.42 o
  -1   5  13         54.56          5.93        24.59 o
  -1   5  12        178.26        168.46        12.94 o
  -1   5  11        311.09        293.37        13.11 o
  -1   5  10         54.93         54.14        10.49 o
  -1   5   9          0.23         -9.22         9.22 o
  -1   5   8        876.41        805.10        11.74 o
  -1   5   7        135.59        146.63         6.69 o
  -1   5   6       1636.88       1632.13        13.41 o
  -1   5   5         37.50         33.77         3.75 o
  -1   5   4       1126.79       1098.49         6.72 o
  -1   5   3        237.77        199.22         8.06 o
   1  -5  -2        489.38        429.37         6.51 o
   1  -5  -1        120.25         85.60         4.45 o
  -1   5   0       4107.32       4262.60        13.69 o
  -1   5  -1         23.60         25.72         5.44 o
   1  -5   2       4033.07       4274.82        20.12 o
  -1   5  -3         45.50         41.29         5.50 o
  -1   5  -4       1129.14       1145.08         9.58 o
  -1   5  -5          1.26         -0.01         5.15 o
  -1   5  -6       2784.77       2607.35        13.40 o
  -1   5  -7        754.63        743.66         7.86 o
  -1   5  -8       2383.58       2410.20        15.56 o
  -1   5  -9       1723.88       1698.61        13.06 o
   1  -5  10        642.32        682.82        15.49 o
  -1   5 -11        194.31        228.54        12.07 o
  -1   5 -12        154.03        162.81        15.02 o
  -1   5 -13         33.78         29.74        14.21 o
   1  -5  14        243.03        234.55        17.03 o
   1  -5  15        129.08        139.69        16.64 o
  -1   5 -16         31.27         34.99        16.81 o
  -1   4  14         38.52         59.61        30.82 o
  -1   4  13        142.69        178.47        21.07 o
  -1   4  12         47.16         37.02        18.18 o
  -1   4  11        191.91        199.34        18.26 o
  -1   4  10         25.77         34.08        16.58 o
  -1   4   9        116.23         86.86        14.99 o
  -1   4   9        118.82         96.90        15.12 o
  -1   4   8        471.54        407.07        13.49 o
  -1   4   7         40.27         29.26         7.15 o
  -1   4   7        554.24        483.02        13.41 o
  -1   4   6         17.09         -2.09         9.33 o
  -1   4   6         70.15         68.71         9.57 o
  -1   4   5        747.14        763.33         7.70 o
  -1   4   5        783.69        829.18        13.17 o
  -1   4   4         38.18         65.68         2.98 o
  -1   4   4         89.09        112.43        12.56 o
  -1   4   3        365.06        294.71         4.93 o
  -1   4   3        755.24        772.25        20.53 o
  -1   4   2        624.63        584.66         7.04 o
  -1   4   1        169.12        200.50         4.13 o
   1  -4   0       1427.33       1694.36         7.02 o
  -1   4  -1       1619.44       1594.40         9.64 o
   1  -4   2        728.93        947.19         7.03 o
   1  -4   3        477.96        524.34         6.82 o
   1  -4   4       1226.87       1284.71         8.95 o
   1  -4   5         98.28         99.77         4.65 o
  -1   4  -6        515.97        631.10         7.33 o
  -1   4  -6        792.03        835.86        10.94 o
  -1   4  -8         77.21         50.86         4.65 o
  -1   4  -8        613.33        642.89        13.79 o
  -1   4  -9         70.16         55.79         4.47 o
   1  -4   9         83.08         46.40        17.99 o
  -1   4 -10        679.67        706.11        17.55 o
   1  -4  10        710.13        694.41        21.51 o
  -1   4 -11          8.44         17.71        10.61 o
   1  -4  11        360.19        334.84        21.08 o
  -1   4 -12         91.31         91.05        19.37 o
   1  -4  13         28.57         29.81        19.45 o
  -1   4 -14        148.47        144.67        21.00 o
   1  -4  15         53.01         41.31        21.44 o
  -1   4 -16        114.94        136.83        23.91 o
  -1   3  15        164.18        147.34        25.71 o
  -1   3  14         41.59         31.84        15.71 o
  -1   3  13        129.30        111.78        15.00 o
  -1   3  12        100.26        115.33        13.54 o
  -1   3  11        211.46        247.88        13.86 o
  -1   3  10         85.87         71.53        11.79 o
  -1   3   9        836.18        733.99        12.46 o
  -1   3   8        530.95        511.12        10.95 o
  -1   3   7       3247.72       3095.67        12.85 o
  -1   3   6        249.24        256.82         5.85 o
  -1   3   5       1676.19       1622.39         8.01 o
  -1   3   4       3729.01       3464.84         8.86 o
  -1   3   3       1789.91       1514.42         4.72 o
  -1   3   2        455.84        406.13         5.02 o
   1  -3  -1       2877.85       3000.59        10.07 o
  -1   3   0        346.43        373.39         4.44 o
  -1   3  -1       5592.74       5256.70        12.10 o
   1  -3   2        271.37        299.93         4.47 o
   1  -3   3       2374.94       2494.09         9.51 o
  -1   3  -4        369.39        331.19         4.50 o
  -1   3  -5       2026.17       1772.50         9.48 o
   1  -3   6       4915.46       4852.09        13.30 o
  -1   3  -7       2191.59       2131.78         9.76 o
  -1   3  -8        328.81        372.58        10.29 o
  -1   3  -9       2685.26       2650.12        17.68 o
   1  -3  10        672.54        667.34        17.31 o
  -1   3 -11        669.21        598.37        17.72 o
  -1   3 -12         86.44         79.84        14.02 o
  -1   3 -13        162.41        165.62        15.16 o
   1  -3  14        113.45        126.78        15.63 o
   1  -3  15        154.53        160.38        17.08 o
   1  -3  16         40.39         42.85        16.53 o
  -1   2  16         24.57          2.98        38.55 o
  -1   2  15         47.62         58.39        30.89 o
  -1   2  14         53.23         79.06        20.24 o
  -1   2  13          1.66         22.01        19.00 o
  -1   2  12          6.34         -0.65        17.80 o
  -1   2  11        211.33        233.54        18.10 o
  -1   2  10        277.75        300.70        10.38 o
  -1   2   9        387.78        382.68        12.52 o
  -1   2   8        345.77        335.94         9.66 o
  -1   2   7        160.22        102.49         7.80 o
  -1   2   6          3.37          2.74         4.19 o
   1  -2  -6         13.96          1.83         6.30 o
  -1   2   4       1095.19        812.47         4.99 o
  -1   2   4       2580.54       2597.83        24.09 o
  -1   2   3        502.89        510.55         5.18 o
  -1   2   3        559.50        577.77        16.82 o
   1  -2  -2        458.17        366.43         3.74 o
   1  -2  -2       1162.01       1075.48        10.84 o
   1  -2  -1        110.24        106.42         3.03 o
   1  -2   0        487.08        382.92         2.42 o
   1  -2   1       2025.59       2514.54         5.58 o
  -1   2  -2        327.03        301.11         3.24 o
   1  -2   3        930.76        977.95         4.89 o
  -1   2  -3       1277.22       1247.53        17.72 o
   1  -2   4         74.86         82.14         3.37 o
   1  -2   4        455.15        474.87         9.57 o
   1  -2   5       2238.42       2552.73        12.51 o
   1  -2   5       2909.80       2958.52        29.92 o
  -1   2  -6        274.21        308.18         5.24 o
   1  -2   6        282.57        316.20        20.10 o
  -1   2  -7         14.00         13.27         5.00 o
   1  -2   7         16.55         23.49        12.67 o
  -1   2  -8        116.09         85.25         6.01 o
   1  -2   8        170.86        137.92        15.31 o
  -1   2  -9        243.67        256.43         9.64 o
  -1   2  -9        365.80        361.66        18.27 o
  -1   2 -10        317.68        303.62         8.96 o
   1  -2  10        429.26        442.53        20.04 o
   1  -2  11        249.39        299.24        19.98 o
   1  -2  12        251.88        316.19        20.33 o
  -1   2 -13          6.81         12.94        23.64 o
   1  -2  14          1.29         -4.57        19.99 o
  -1   2 -15         60.14         70.87        21.92 o
  -1   2 -16         36.10          9.34        31.10 o
  -1   1  16        328.58        258.58        21.03 o
  -1   1  15         35.54         25.57        16.68 o
  -1   1  14         73.61         55.01        15.37 o
  -1   1  13          5.29         -4.73        18.54 o
  -1   1  12         72.74         86.84         9.63 o
   1  -1 -11         28.48         43.73        10.27 o
  -1   1  10       1839.43       1929.82        20.86 o
   1  -1  -9         23.13         43.26         9.63 o
   1  -1  -8       1228.01       1202.91        15.29 o
  -1   1   7       1661.23       1445.22        13.61 o
  -1   1   6        479.61        432.89         3.72 o
   1  -1  -5        758.70        707.04         4.18 o
   1  -1  -4         43.60         42.16         2.50 o
   1  -1  -3         31.33         81.58         2.60 o
  -1   1   2       7066.75       6591.28        11.56 o
   1  -1  -1       2700.74       2925.39         5.35 o
   1  -1   0       2621.23       2572.74         9.66 o
  -1   1  -1       3709.59       3783.91         9.33 o
  -1   1  -2       2126.92       2142.80         4.95 o
   1  -1   3       7425.91       7884.00        21.28 o
   1  -1   4         45.07         34.48         3.57 o
   1  -1   5       1823.46       1981.81         8.19 o
   1  -1   6        182.38        171.82         3.48 o
   1  -1   7        848.94        855.04         8.23 o
  -1   1  -8       1044.61        964.83         8.57 o
   1  -1   9       1131.08       1007.83         8.55 o
  -1   1 -10         42.23         58.57        12.12 o
   1  -1  11       1874.03       1984.36        24.95 o
  -1   1 -12          6.25          7.76        12.30 o
   1  -1  13         26.97         26.80        13.37 o
   1  -1  14         11.62         19.01        13.80 o
  -1   1 -15         78.16         64.81        20.01 o
   1  -1  16          8.73          6.60        17.03 o
  -1   0  16        118.46         94.16        19.53 o
  -1   0  15          0.40        -22.05        22.05 o
  -1   0  14         66.85         57.79        24.77 o
   1   0 -13         11.94         23.20        16.74 o
  -1   0  12         92.81         74.51        14.84 o
   1   0 -11        301.24        344.15        21.08 o
  -1   0  10        266.08        331.07        10.90 o
  -1   0   9        175.38        139.20         7.83 o
  -1   0   8       1827.68       1943.26        16.90 o
   1   0  -7         96.01         77.55         3.05 o
   1   0  -7        314.86        330.71         7.88 o
   1   0  -6       3139.26       3692.96        11.26 o
   1   0  -5        399.87        394.15         4.97 o
   1   0  -4       2145.26       2197.53        10.68 o
   1   0  -3        926.73        727.35        10.00 o
   1   0  -3        934.34        756.00        10.25 o
  -1   0   2        971.61        855.86         5.31 o
   1   0  -2       1361.42       1513.67        12.40 o
  -1   0  -2        515.48        489.74         2.99 o
   1   0   2       1250.21       1130.44         7.24 o
  -1   0  -3         10.07         35.51         5.27 o
  -1   0  -3        710.87        552.22         4.65 o
  -1   0  -4       1963.75       1696.61         9.23 o
   1   0   4       2463.05       2411.20         8.36 o
  -1   0  -5        512.71        433.19         4.93 o
   1   0   5        521.90        456.51         4.27 o
   1   0   6       2504.63       2565.05         9.86 o
   1   0   7        362.00        310.79         4.07 o
   1   0   8       2162.79       1823.76        10.08 o
   1   0   9        135.07        100.49        14.09 o
  -1   0 -10        323.58        367.64        16.64 o
  -1   0 -11        295.91        322.50        17.23 o
   1   0  12         88.86         85.31        15.94 o
  -1   0 -13          9.60         15.20        16.04 o
   1   0  14         51.73         64.17        17.62 o
   1   0  15          0.41         11.11        19.67 o
  -1  -1  16         49.03         38.77        24.47 o
  -1  -1  15         49.27         24.06        22.34 o
  -1  -1  14        265.46        257.04        15.88 o
  -1  -1  13        511.09        500.38        16.63 o
   1   1 -12        813.26        758.53        17.65 o
  -1  -1  11        827.16        719.62        11.70 o
  -1  -1  10       1500.93       1368.83        11.38 o
   1   1  -9       2587.54       2532.88        10.79 o
  -1  -1   8        189.05        151.10         5.42 o
   1   1  -7        918.28       1028.00         8.37 o
   1   1  -6       2633.42       2691.08        12.85 o
  -1  -1   5       6493.58       7140.43        18.76 o
  -1  -1   4       4232.16       4732.03        17.75 o
  -1  -1  -2      51682.98      28589.72       154.14 o
  -1  -1  -3       3713.74       4531.62        17.29 o
   1   1   4       7518.87       8407.17        28.43 o
  -1  -1  -5       2110.89       2048.88         9.25 o
   1   1   6       1203.08       1336.17        12.01 o
   1   1   7        165.10        139.73         5.52 o
  -1  -1  -8       2695.22       2339.47        17.47 o
   1   1   9       1135.44       1090.52        18.26 o
   1   1  10        856.71        815.10        17.47 o
  -1  -1 -11        746.42        722.00        17.70 o
  -1  -1 -12        499.94        548.33        17.96 o
   1   1  13        200.79        233.95        25.36 o
   1   1  14         56.88         76.56        24.09 o
   1   1  15         63.30         49.01        25.71 o
   1   2 -16         66.58         89.69        16.56 o
   1   2 -15        313.14        333.47        16.97 o
   1   2 -14         61.49         56.65        13.95 o
   1   2 -13        146.19        154.92        13.95 o
  -1  -2  12         19.54         38.12        12.55 o
  -1  -2  11        404.93        432.65        10.96 o
  -1  -2  10          0.07          8.23         4.23 o
   1   2  -9        788.64        757.92         5.68 o
   1   2  -8        112.82         92.90         3.78 o
  -1  -2   7        255.03        248.57         6.76 o
  -1  -2   6        254.24        292.01         6.67 o
  -1  -2   5       3321.49       3139.79        13.85 o
  -1  -2   4        552.69        604.15         6.23 o
   1   2  -3        136.05        181.24         4.92 o
   1   2  -2          3.92         10.39         3.97 o
   1   2  -1         66.95         70.12         4.31 o
   1   2   0        119.45        216.92         5.39 o
  -1  -2  -1        118.48         94.18         4.48 o
   1   2   2       1765.26       2063.25        10.28 o
   1   2   3       1708.19       1706.06         9.15 o
  -1  -2  -4         46.97         75.57         3.53 o
   1   2   5        762.10        667.72         4.72 o
   1   2   6         37.50         53.05         3.70 o
   1   2   7         24.34         22.56         6.65 o
   1   2   8          7.42          7.77         7.13 o
   1   2   9        248.51        223.81         9.85 o
   1   2  10         16.65         -8.51        18.47 o
   1   2  11         11.04          5.21        19.98 o
   1   2  12        294.09        281.89        24.14 o
   1   2  13         80.47         69.23        22.17 o
   1   2  14          3.02         17.50        22.45 o
   1   2  15         49.67         37.21        26.62 o
   1   3 -17         65.76         66.15        24.04 o
   1   3 -16         71.65         75.60        16.08 o
  -1  -3  15        221.81        228.99        16.67 o
  -1  -3  14        124.64        134.85        14.90 o
   1   3 -13       1028.80       1030.59        21.13 o
  -1  -3  12         66.74         53.60         9.03 o
  -1  -3  11         19.19         16.00         6.30 o
  -1  -3  10        326.72        254.36         6.07 o
  -1  -3   9        880.14        885.67        10.39 o
  -1  -3   8        467.40        399.39         8.03 o
  -1  -3   7       3675.88       3739.29        16.90 o
   1   3  -6        304.89        256.24         5.94 o
   1   3  -5       8899.64       8588.68        30.93 o
   1   3  -4        213.36        166.27         6.25 o
  -1  -3   3       1723.35       2029.65        10.85 o
  -1  -3   2         75.70         60.39         8.12 o
  -1  -3   1        447.41        608.49         8.53 o
  -1  -3   0       1574.17       1537.75         7.87 o
  -1  -3  -1       8703.29       9452.34        79.86 o
  -1  -3  -2        413.47        517.15         9.34 o
  -1  -3  -3       7904.61       8307.54        25.74 o
  -1  -3  -4       1028.51        960.75        10.11 o
   1   3   5        152.24        156.20         5.02 o
  -1  -3  -6        227.62        173.17         4.18 o
   1   3   7          2.53          2.20         2.69 o
   1   3   8        204.89        220.15         8.94 o
   1   3   9        417.38        388.88        10.11 o
   1   3  10          1.21         17.94        17.61 o
   1   3  11        136.00        143.57        21.80 o
   1   3  12        296.73        316.69        25.28 o
   1   3  13         71.62         62.62        14.98 o
   1   3  14         64.79         56.40        16.32 o
   1   3  15          0.76         -2.83        23.92 o
   1   4 -17         19.98         14.32        23.53 o
  -1  -4  16        172.67        193.70        18.01 o
   1   4 -15         28.08         47.19        15.11 o
   1   4 -14         46.41         46.86        14.69 o
  -1  -4  13         95.76         98.31        14.65 o
  -1  -4  12        107.25        120.86        10.29 o
   1   4 -11         68.73         66.23         7.65 o
   1   4 -10        225.05        200.56         6.47 o
   1   4  -9        209.48        223.69         7.16 o
  -1  -4   8        695.79        596.08         9.62 o
  -1  -4   7        653.48        590.67         9.33 o
  -1  -4   6        803.93        709.87         9.66 o
  -1  -4   5       1237.79       1055.86        10.78 o
  -1  -4   4        410.55        391.05         8.20 o
  -1  -4   3        156.04        196.28         7.53 o
  -1  -4   2       1282.29       1156.77        13.37 o
  -1  -4   1       1542.93       1515.05         9.14 o
  -1  -4   0        138.90        170.62         7.49 o
  -1  -4  -1        468.83        521.43         9.33 o
   1   4   2       1578.59       1518.04        13.92 o
  -1  -4  -3        946.80        934.58         9.92 o
   1   4   4        494.58        469.90         7.59 o
   1   4   5        540.91        482.68         6.16 o
   1   4   6        209.55        196.48         4.77 o
   1   4   7        271.90        237.34         5.96 o
   1   4   8         76.09         57.76         7.29 o
   1   4   9        116.45        124.04         7.58 o
   1   4  10        117.87        116.76        11.99 o
   1   4  11         58.00         39.33        12.87 o
   1   4  12         21.50          8.20        13.77 o
   1   4  13        153.69        107.25        24.77 o
   1   4  14         25.43          6.65        25.89 o
  -1  -5  16        188.33        248.51        21.24 o
   1   5 -15        250.74        275.07        20.64 o
   1   5 -14        380.95        388.22        20.63 o
   1   5 -13        143.80        148.80        18.96 o
   1   5 -12        280.26        314.86        12.63 o
   1   5 -11        341.17        371.03        12.13 o
  -1  -5  10         67.41         53.19         9.12 o
  -1  -5   9        610.54        653.04        10.96 o
  -1  -5   8       3288.70       3095.61        22.91 o
  -1  -5   7        133.23        126.47        10.31 o
  -1  -5   6        479.83        448.75        11.33 o
  -1  -5   5        259.34        246.47        15.10 o
  -1  -5   5        599.35        599.38        14.06 o
  -1  -5   4        985.93       1064.28        20.45 o
  -1  -5   4       1531.16       1525.63        17.96 o
  -1  -5   3       4794.77       4771.36        27.18 o
  -1  -5   2        615.51        639.71        10.47 o
  -1  -5   2       1080.96       1229.98        24.54 o
  -1  -5   1       2691.35       2493.00         7.56 o
  -1  -5   1       4778.14       4938.45        40.10 o
   1   5   0        721.01        623.66        11.65 o
  -1  -5   0       1466.57       1560.39        27.22 o
  -1  -5  -1        645.74        701.90        12.41 o
   1   5   2        564.42        444.88         7.13 o
  -1  -5  -2        604.51        548.38        12.94 o
   1   5   3        130.55        120.44         9.70 o
   1   5   4       2640.36       2503.11        15.22 o
  -1  -5  -5        798.41        800.83        12.64 o
   1   5   6         87.95         81.03         7.94 o
   1   5   7        330.72        377.38        11.14 o
   1   5   8        212.04        251.03        11.29 o
   1   5   9        132.77        118.11        11.50 o
   1   5  10        321.72        362.80        26.40 o
   1   5  11        253.76        278.05        27.81 o
   1   5  12        142.66        135.18        34.43 o
   1   5  13        230.25        197.38        34.53 o
   1   6 -16          0.44         12.94        17.05 o
  -1  -6  15         54.58         62.75        16.54 o
   1   6 -14          3.41          7.56        15.15 o
  -1  -6  13         72.48         79.89        15.45 o
   1   6 -12        448.50        497.31        13.24 o
  -1  -6  11         31.44         32.21        11.30 o
   1   6 -10        130.05        152.48         9.34 o
  -1  -6   9          7.03          4.92         7.39 o
  -1  -6   8         32.60         37.66         7.74 o
  -1  -6   7        553.68        549.66        11.37 o
  -1  -6   6         52.00         81.96         8.88 o
  -1  -6   5        310.55        314.91         9.79 o
  -1  -6   4       1070.00       1145.23        22.70 o
  -1  -6   3          0.30          6.57        13.04 o
  -1  -6   2       1903.69       2021.64        12.69 o
  -1  -6   1        844.21        721.68         6.07 o
   1   6   0         23.22         45.89         7.64 o
   1   6   1        277.47        250.81        10.09 o
   1   6   2       1123.34       1041.77         7.97 o
  -1  -6  -3        185.14        186.86         6.22 o
   1   6   4        613.87        693.08        11.56 o
  -1  -6  -5          0.14         -0.22         5.63 o
   1   6   6         20.05         10.88         5.13 o
   1   6   7          3.85          5.68         6.27 o
   1   6   8          0.51         -7.22         9.01 o
   1   6   9         22.51         19.22         9.51 o
   1   6  10        184.68        157.55        14.58 o
   1   6  11         86.64         77.53        14.92 o
   1   6  12         80.31         20.64        17.12 o
   1   6  13         13.31         14.08        27.53 o
   1   7 -15        502.11        531.21        27.48 o
  -1  -7  14         13.45         22.02        22.95 o
  -1  -7  13        106.35        149.86        22.14 o
   1   7 -12        177.04        198.26        15.74 o
   1   7 -11        919.69        970.53        22.94 o
  -1  -7  10        112.56        108.24        13.17 o
  -1  -7   9        737.59        812.97        16.92 o
  -1  -7   8        474.97        532.51        15.85 o
  -1  -7   7        208.35        242.05        20.45 o
  -1  -7   7        764.88        739.17        19.84 o
   1   7  -6         92.86         83.50        13.89 o
  -1  -7   5        293.36        297.16        18.96 o
  -1  -7   4       4204.36       4370.54        42.95 o
  -1  -7   3        404.47        360.96        19.72 o
  -1  -7   2       2061.59       2142.33        13.51 o
  -1  -7   1        144.02        121.08         2.35 o
  -1  -7   0        623.67        621.93        15.64 o
   1   7   1         90.08         88.62        10.32 o
   1   7   1        108.79         99.88        22.41 o
   1   7   2        735.94        661.35        18.28 o
   1   7   2        893.50        877.71        20.51 o
   1   7   3        514.56        495.37        14.06 o
   1   7   4        926.16       1070.95        20.50 o
   1   7   5          0.39          4.19         9.94 o
  -1  -7  -5         85.28         73.02        16.12 o
   1   7   6        758.57        781.99        16.70 o
   1   7   7          0.04         17.92        16.09 o
  -1  -7  -7        133.89        134.04        13.51 o
   1   7   8         48.45         48.80        17.55 o
   1   7   8        101.17        104.38        17.27 o
   1   7   9         11.62          6.17        17.47 o
   1   7  10        488.09        433.74        22.30 o
   1   7  11         51.66         40.12        21.96 o
   1   7  12        145.72         78.14        23.36 o
   1   8 -15        109.91        112.11        18.21 o
  -1  -8  14        183.47        154.23        17.74 o
  -1  -8  13        140.77        111.07        14.32 o
   1   8 -12         96.56         96.03        14.06 o
  -1  -8  11        378.77        389.12        16.64 o
  -1  -8  10         32.20         25.25         9.65 o
  -1  -8   9        103.10         95.59        10.72 o
   1   8  -8         52.85         45.35        10.36 o
  -1  -8   7        995.64       1040.35        15.94 o
  -1  -8   6         52.60         49.90        12.74 o
   1   8  -5        534.68        507.99        16.50 o
  -1  -8   4        471.36        418.02        15.33 o
   1   8  -3        711.36        683.18        17.24 o
  -1  -8   2        439.64        375.11         6.72 o
  -1  -8   1        701.83        702.06        17.69 o
  -1  -8   0         39.85         51.07        12.62 o
  -1  -8  -1        807.01        897.88        16.17 o
   1   8   2         63.63         67.85         9.37 o
  -1  -8  -3        124.37        119.76         8.92 o
  -1  -8  -4         39.99         38.08         8.02 o
   1   8   5        340.83        324.62         9.95 o
   1   8   6         97.23        101.86        10.50 o
   1   8   7        176.15        155.69        11.11 o
   1   8   8        138.76        107.60        11.10 o
   1   8   9        110.50        101.31        14.93 o
   1   8  10          1.74          2.94        15.09 o
   1   8  11         49.89         24.01        24.81 o
   1   9 -14        286.86        315.58        26.06 o
   1   9 -13        115.27         99.16        19.47 o
  -1  -9  13        131.41        146.11        21.65 o
   1   9 -12        505.29        555.92        25.51 o
  -1  -9  12        684.63        741.60        38.40 o
   1   9 -11        912.06       1010.15        29.93 o
  -1  -9  11        914.33        903.62        38.62 o
  -1  -9  10         11.66         13.80         8.99 o
  -1  -9  10        183.98        133.01        28.72 o
   1   9  -9          1.73          5.69        11.74 o
  -1  -9   9         38.04         -0.50        28.38 o
  -1  -9   8        162.82        150.93        12.90 o
  -1  -9   7        368.43        435.00        16.12 o
  -1  -9   6         47.04         37.01        12.73 o
  -1  -9   5        738.41        720.08        18.66 o
   1   9  -4        245.69        258.66        15.38 o
  -1  -9   3       2115.71       2176.79        26.74 o
  -1  -9   2          0.96         14.18        12.87 o
   1   9  -1        124.20        110.11        13.86 o
  -1  -9   0         31.45         31.56        13.41 o
   1   9   1         34.41         36.85        12.91 o
  -1  -9  -2         48.02         63.35        10.52 o
   1   9   2         49.33         94.13        20.57 o
   1   9   3        227.87        213.61        11.71 o
   1   9   3        236.69        267.28        22.79 o
   1   9   4          3.01         23.26        11.81 o
   1   9   4        692.71        691.01        21.46 o
  -1  -9  -5        237.16        297.81        22.81 o
   1   9   5        619.26        598.23        21.93 o
  -1  -9  -6         21.34          4.90        18.90 o
   1   9   6        108.51         84.40        28.32 o
   1   9   7        146.39        104.95        19.41 o
   1   9   7        279.60        230.59        30.22 o
  -1 -10  14        153.19        165.04        28.44 o
   1  10 -13         60.60         79.45        13.52 o
   1  10 -12         48.71         61.77        15.43 o
  -1 -10  11          0.36        -14.48        14.48 o
  -1 -10  10         87.25         83.20         9.84 o
   1  10  -9          1.90          5.37         9.87 o
  -1 -10   8          7.04          2.23        12.64 o
   1  10  -7          2.60         15.93        13.03 o
  -1 -10   6        114.99        109.75        14.20 o
   1  10  -5        338.92        333.43        16.19 o
   1  10  -4        491.09        541.01        18.11 o
   1  10  -3        104.58        136.35        15.13 o
   1  10  -2        149.27        179.34        15.07 o
   1  10  -1          0.04         -6.40        13.39 o
   1  10   0          0.76         -3.15        10.78 o
  -1 -10  -1         80.42         62.73        11.48 o
   1  10   2          5.18          2.24        10.71 o
   1  10   3          4.11          6.78        10.75 o
   1  10   4        259.32        292.49        17.00 o
  -1 -10  -5         42.89         35.12        14.58 o
   1  10   6         87.91         80.76        22.41 o
   1  10   7          1.89         -3.09        21.54 o
   1  11 -13        101.33        113.50        21.05 o
   1  11 -12         41.00         44.37        19.03 o
   1  11 -11         13.03         -8.08        28.45 o
  -1 -11  10         63.80         87.93        17.46 o
   1  11  -9        123.61        139.27        15.25 o
   1  11  -8        237.47        283.43        16.19 o
  -1 -11   7        187.03        210.04        15.24 o
   1  11  -6        659.14        726.68        23.11 o
  -1 -11   5          1.40         -2.96        15.86 o
   1  11  -4         31.20         33.91        15.56 o
   1  11  -3          1.45          4.14        15.77 o
  -1 -11   2        523.81        622.89        23.50 o
  -1 -11   1        149.32        185.20        15.30 o
   1  11   0        214.04        221.53        16.36 o
  -1 -11  -1        112.98         91.93        18.07 o
   1  11   2         52.03         58.11        15.30 o
   1  11   3         17.04         14.66        15.76 o
  -1 -11  -4         50.20         49.47        19.57 o
   1  11   5         83.25         86.32        32.10 o
   1  12 -11         94.73        138.43        26.62 o
   1  12 -10        174.42        150.91        23.16 o
   1  12  -9         12.90          5.40        18.16 o
   1  12  -8         65.76         49.01        13.82 o
   1  12  -7         75.75         77.97        14.76 o
   1  12  -6         98.77         95.52        18.25 o
   1  12  -5        173.55        203.67        17.26 o
   1  12  -4        131.84        113.21        19.15 o
   1  12  -3        122.98        146.06        15.40 o
  -1 -12   2         92.10        108.51        14.46 o
   1  12  -1         57.80         53.39        15.18 o
   1  12   0         12.71          9.68        19.56 o
   1  12   1        135.19        108.92        23.42 o
   1  12   2         71.94         36.63        24.55 o
  -1 -13   9        120.20        120.10        16.98 o
   1  13  -8         32.11         18.67        15.80 o
  -1 -13   7         24.99         29.07        15.80 o
  -1 -13   6         62.13         46.71        16.13 o
   1  13  -5         28.06         33.82        13.29 o
   1  13  -4          2.65          6.69        13.26 o
   1  13  -3         81.06         83.78        23.35 o
   1  13  -2         93.44        112.94        24.06 o
   1  13  -1         42.84         37.79        23.05 o
   1  13   0         25.67         25.82        23.61 o
   1  13   1          0.47         10.30        23.92 o
  -2  13   1         11.72         26.40        35.07 o
  -2  13   0         49.37         60.98        35.62 o
  -2  13  -1         59.71         44.27        36.33 o
  -2  13  -2         29.25         36.38        36.71 o
  -2  13  -3         18.88        -11.64        34.32 o
  -2  13  -4         42.39         72.54        25.09 o
  -2  13  -5         45.42         93.04        25.14 o
  -2  13  -6         16.34         39.03        24.06 o
  -2  13  -7         23.37         47.85        24.32 o
  -2  13  -8         62.40         66.17        24.90 o
  -2  13  -9         49.40         49.71        24.86 o
  -2  13 -10         11.66         16.14        37.40 o
  -2  12   2         69.29         68.16        22.57 o
  -2  12   1         95.50         95.68        15.93 o
  -2  12   0          0.56         -3.12        14.82 o
  -2  12  -1         75.07         64.74        15.28 o
  -2  12  -2         53.00         64.11        15.36 o
  -2  12  -3        233.99        219.82        17.32 o
  -2  12  -4         49.29         81.00        15.32 o
  -2  12  -5        497.77        539.71        20.69 o
  -2  12  -6         40.00         49.51        15.40 o
  -2  12  -7         39.65         34.50        11.54 o
  -2  12  -8         19.77         32.52        11.89 o
  -2  12  -9        180.24        157.19        13.59 o
  -2  12 -10          6.71         16.13        16.03 o
  -2  12 -11        103.02         96.32        17.51 o
   2 -12  12          0.08         -5.25        23.98 o
  -2  11   6          3.31        131.33        37.42 o
  -2  11   5          0.96        -23.69        23.69 o
  -2  11   5         47.40        168.77        34.46 o
  -2  11   4         24.90         22.83        22.45 o
  -2  11   3         66.11         72.82        14.73 o
  -2  11   2        101.81        105.67        14.97 o
  -2  11   1        179.31        195.13        15.89 o
  -2  11   0         38.42         30.11        13.85 o
  -2  11  -1         58.64         74.39        14.26 o
  -2  11  -2          7.73         25.15        14.32 o
  -2  11  -3         30.27         44.99        14.45 o
  -2  11  -4         16.97         26.28        13.90 o
  -2  11  -5         42.94         48.46        10.91 o
  -2  11  -6         24.93         26.56        10.92 o
  -2  11  -7        113.52        136.14        12.11 o
  -2  11  -8         40.97         38.63        11.12 o
  -2  11  -9        100.23        105.25        10.24 o
  -2  11 -10         59.17         68.85        12.31 o
   2 -11  11          8.97          6.12        12.32 o
   2 -11  12         21.41         22.12        13.26 o
  -2  11 -13         61.40         41.37        24.47 o
   2 -11  13         62.13         38.56        36.51 o
  -2  10   8        104.59         92.87        19.42 o
  -2  10   7         50.29         39.87        17.56 o
  -2  10   6        152.17        147.48        19.35 o
  -2  10   5         69.74         78.74        16.26 o
  -2  10   4        273.89        286.19        13.58 o
  -2  10   3        335.57        357.45        19.52 o
  -2  10   2        623.39        675.95        20.42 o
  -2  10   1        161.14        153.23        17.29 o
  -2  10   0        275.35        237.64        16.75 o
  -2  10  -1        407.28        408.96        19.78 o
  -2  10  -2        545.65        570.00        22.10 o
   2 -10   3         20.56         31.17         8.47 o
  -2  10  -4         26.73         41.17         8.95 o
  -2  10  -5        423.97        439.06        16.15 o
  -2  10  -6        519.00        554.96        15.57 o
  -2  10  -7        255.15        261.86        12.89 o
  -2  10  -8        206.72        191.07        12.02 o
  -2  10  -9        623.05        666.34        13.56 o
  -2  10 -10        439.61        486.48        16.50 o
  -2  10 -11        211.59        207.17        14.86 o
  -2  10 -12         57.58         61.80        13.85 o
  -2  10 -13        120.10        133.37        14.32 o
   2 -10  14         65.39         32.30        26.60 o
  -2   9   9         21.56        -13.58        46.62 o
  -2   9   8         33.54          6.08        19.77 o
  -2   9   7         58.27         49.99        19.42 o
  -2   9   6         74.21         62.78        18.94 o
  -2   9   5         45.26         77.66        17.11 o
  -2   9   4         73.91        116.89        13.49 o
  -2   9   3         10.38         27.63        16.20 o
  -2   9   2        382.61        425.00        17.29 o
   2  -9  -1         16.73         19.86        10.92 o
   2  -9   0        278.95        299.62        13.24 o
  -2   9  -1        148.42        132.71        11.62 o
  -2   9  -2         57.06         53.59         9.46 o
   2  -9   3         25.16         25.86        10.18 o
  -2   9  -4         44.98         41.69        13.34 o
  -2   9  -5        112.30        101.66        12.74 o
  -2   9  -6        368.52        374.98        12.63 o
   2  -9   7         12.99         13.63        11.62 o
  -2   9  -8        290.44        381.14        14.34 o
   2  -9   9         13.70         18.03        11.49 o
  -2   9 -10         95.40        100.31        14.60 o
  -2   9 -11         34.79         40.53        13.88 o
  -2   9 -12         91.36         89.82        16.10 o
  -2   9 -13         51.55         53.11        16.44 o
   2  -9  14         26.27         35.73        31.67 o
  -2   8  10          0.29         10.85        23.79 o
  -2   8   9        146.87        157.40        16.55 o
  -2   8   8         19.99         17.92        14.27 o
  -2   8   7        258.18        224.30        16.14 o
  -2   8   6          3.07        -13.73        13.73 o
  -2   8   5         63.71         70.18        10.20 o
  -2   8   4         46.93         45.78         8.08 o
  -2   8   3         69.19         75.78         8.64 o
  -2   8   2        155.82        146.12         7.42 o
  -2   8   1       2269.17       2301.99        18.62 o
  -2   8   0        383.94        339.93        10.77 o
  -2   8  -1        443.54        449.07        11.44 o
  -2   8  -2         10.73          4.74         7.16 o
  -2   8  -3         62.24         62.96         9.51 o
  -2   8  -4         97.87         87.29         9.70 o
   2  -8   5          1.32          5.32         7.81 o
  -2   8  -6        850.58        819.39        12.10 o
   2  -8   7        703.49        694.99        11.73 o
  -2   8  -8        572.64        623.63        11.54 o
  -2   8  -9         90.43         80.91         8.48 o
  -2   8 -10         84.71        106.92        11.29 o
  -2   8 -11        125.75        111.65        11.56 o
  -2   8 -12          0.78          4.92        10.96 o
   2  -8  13         30.04         19.26        15.09 o
  -2   8 -14        391.93        428.68        19.91 o
   2  -8  15         36.63         39.98        24.69 o
  -2   7  11        123.20        124.48        35.24 o
  -2   7  10         76.47         65.93        31.35 o
  -2   7   9         19.47         27.21        18.88 o
  -2   7   8         68.88         73.94        18.56 o
  -2   7   7        193.65        211.40        18.86 o
  -2   7   6         64.64         42.17        11.20 o
  -2   7   6         69.54        119.74        25.23 o
  -2   7   5        192.76        222.27        13.01 o
  -2   7   4          2.49         10.58         8.61 o
  -2   7   4         81.13         55.53        16.08 o
  -2   7   3         21.55         38.80        15.17 o
  -2   7   3         37.53         12.92        13.25 o
  -2   7   2          5.65         20.90         4.75 o
  -2   7   2       1074.08       1088.07        25.48 o
  -2   7   1         24.98         39.80         6.03 o
  -2   7   1         63.85        108.64        20.10 o
  -2   7   0         52.62         38.08         8.60 o
  -2   7  -1        253.02        272.67         7.87 o
  -2   7  -2        140.42        153.33         7.44 o
  -2   7  -3         86.34         72.23         9.12 o
  -2   7  -4         91.18         97.90         7.69 o
   2  -7   5         79.47         99.49         7.97 o
  -2   7  -6         51.40         57.36         7.88 o
  -2   7  -7       1412.88       1425.23        15.99 o
   2  -7   7       1417.16       1484.42        31.97 o
  -2   7  -8         21.14         18.08        10.24 o
  -2   7  -8         37.44         42.41        17.52 o
  -2   7  -9        103.99        106.13        12.92 o
   2  -7   9        105.87        124.62        14.83 o
   2  -7  10        196.97        223.87        15.71 o
  -2   7 -11          6.48         27.95        15.92 o
  -2   7 -11         55.36         67.35        19.60 o
  -2   7 -12        203.31        248.02        18.76 o
  -2   7 -12        233.48        259.83        21.45 o
  -2   7 -13         62.03         81.81        21.08 o
   2  -7  14         25.54         35.05        21.82 o
  -2   7 -15         85.02        113.86        23.58 o
  -2   6  12         21.83         12.49        24.83 o
  -2   6  11        189.76        206.74        24.78 o
  -2   6  10        361.10        372.35        26.00 o
  -2   6   9        356.37        336.41        15.92 o
  -2   6   8        601.04        603.74        17.58 o
  -2   6   7       1176.41       1112.88        15.07 o
  -2   6   6         49.85         51.07         7.43 o
  -2   6   5        174.68        197.08         8.89 o
  -2   6   4        910.52        854.09        10.37 o
  -2   6   3       1886.21       1773.60        14.01 o
  -2   6   2       1910.94       1802.49         8.39 o
  -2   6   1       3943.17       3862.76        13.83 o
  -2   6   0       1395.78       1263.90         9.03 o
  -2   6  -1       1707.91       1634.54        11.55 o
  -2   6  -2          1.81         16.69         7.00 o
  -2   6  -3       2231.84       2201.08        13.24 o
  -2   6  -4       1170.71       1076.96        10.59 o
  -2   6  -5       3946.81       3941.52        18.20 o
   2  -6   6       1705.32       1619.33        13.26 o
  -2   6  -7       2274.05       2231.89        15.30 o
  -2   6  -8        881.58        847.41        11.12 o
   2  -6   9        134.72        151.59         7.96 o
   2  -6  10         37.73         33.97        10.40 o
  -2   6 -11       1400.36       1419.24        21.26 o
  -2   6 -12        463.99        466.32        18.05 o
   2  -6  13        437.31        434.28        18.53 o
   2  -6  14        275.99        300.41        18.01 o
  -2   6 -15        248.90        270.90        18.99 o
  -2   5  13         37.70         50.24        28.63 o
  -2   5  12         68.60         59.69        20.24 o
  -2   5  11         21.53          8.09        17.38 o
  -2   5  10         32.78         43.07        13.72 o
  -2   5   9          0.24          4.59        14.97 o
  -2   5   9         43.30         46.91        13.02 o
  -2   5   8        214.57        199.49        13.77 o
  -2   5   7        102.82        124.92        12.17 o
  -2   5   7        103.46         87.25        13.01 o
  -2   5   6        619.27        585.52        16.72 o
  -2   5   6        620.18        602.63        15.64 o
  -2   5   5         56.20         52.46        13.04 o
  -2   5   5        431.62        346.26        12.10 o
  -2   5   4          6.84         24.66        10.84 o
  -2   5   4        145.96        167.87        13.67 o
  -2   5   3        355.13        302.16         6.72 o
  -2   5   3        464.78        412.48        22.23 o
  -2   5   2        473.73        474.95         7.23 o
   2  -5  -1         17.43         30.97         3.43 o
  -2   5   0       2713.01       2622.65         9.31 o
  -2   5  -1        790.94        806.35         6.80 o
   2  -5   2        255.95        272.97         6.06 o
  -2   5  -3        416.04        390.41         6.92 o
  -2   5  -4        233.03        263.18         6.70 o
  -2   5  -5        485.78        433.90         7.78 o
  -2   5  -6        145.00        154.93         9.52 o
   2  -5   6        413.56        394.09        15.16 o
  -2   5  -7        183.98        193.36         9.49 o
   2  -5   7        189.15        201.81        17.09 o
  -2   5  -8        496.45        491.14        10.90 o
   2  -5   8        538.94        503.90        19.20 o
  -2   5  -9        469.50        447.79        15.21 o
  -2   5 -10          0.84          0.54        12.96 o
  -2   5 -10         78.60         62.05        19.03 o
  -2   5 -11        170.62        182.00        14.16 o
  -2   5 -12         57.12         40.54        19.18 o
   2  -5  13         26.34         37.05        20.65 o
   2  -5  14         28.41         38.40        21.43 o
   2  -5  15         90.53         99.08        23.43 o
  -2   4  14         30.34         48.40        22.54 o
  -2   4  13          0.45        -11.72        15.53 o
  -2   4  12         70.93         55.37        14.42 o
  -2   4  11        235.23        243.11        12.17 o
  -2   4  10        518.43        483.69        10.96 o
  -2   4   9        767.73        690.65        11.46 o
  -2   4   8        785.97        808.59        11.58 o
  -2   4   7        312.93        246.05         7.03 o
  -2   4   6       1217.56       1125.90        10.65 o
  -2   4   5        173.43        206.44         6.82 o
  -2   4   4       2964.42       2882.17        18.39 o
  -2   4   3        203.50        177.01         4.90 o
  -2   4   2          3.60          8.58         5.47 o
  -2   4   1        151.70        122.99         2.77 o
  -2   4   0       4711.02       4479.34         9.40 o
  -2   4  -1        194.14        243.07         3.79 o
   2  -4   2       6245.56       6086.48        21.01 o
  -2   4  -3        329.86        261.20         5.89 o
   2  -4   4       6084.58       6051.67        22.04 o
  -2   4  -5         86.88         93.93         5.61 o
  -2   4  -6         81.37         77.74         4.75 o
  -2   4  -7        386.47        337.93         5.76 o
   2  -4   8       1927.59       1866.19        19.53 o
   2  -4   9        351.61        333.54        10.75 o
  -2   4 -10       1711.30       1724.18        20.35 o
  -2   4 -11       1058.05       1096.04        17.13 o
   2  -4  12        661.20        626.48        18.68 o
   2  -4  13         45.70         57.33        14.88 o
  -2   4 -14         18.14         27.08        15.10 o
   2  -4  15          9.98         11.47        15.61 o
  -2   4 -16         53.94         32.06        23.05 o
  -2   3  15         97.66         94.41        29.42 o
  -2   3  14         10.91         -6.91        30.28 o
  -2   3  13         21.59          6.11        21.95 o
  -2   3  12         10.04         37.45        17.08 o
  -2   3  11         43.21         83.06        14.55 o
  -2   3  10        204.41        202.54        17.80 o
  -2   3   9        380.79        367.64        12.19 o
  -2   3   8         49.97         43.12         7.66 o
  -2   3   8        127.69        130.15        11.26 o
  -2   3   7        541.99        541.26         8.94 o
  -2   3   6         30.35         21.62         7.06 o
  -2   3   5       1219.60       1154.91         9.10 o
  -2   3   4        812.91        728.25         8.73 o
   2  -3  -3         48.99         46.93        10.35 o
  -2   3   3         51.64         59.38         6.11 o
   2  -3  -2        112.56         82.59         7.45 o
  -2   3   2        282.62        275.92         6.14 o
  -2   3   1        971.44        939.46         6.01 o
  -2   3   1        988.08        947.15        13.44 o
  -2   3   0       5177.75       5213.84        21.51 o
  -2   3   0       5545.10       5781.13        22.64 o
   2  -3   1       1403.42       1517.25        11.24 o
  -2   3  -1       2464.69       2752.52        10.16 o
   2  -3   2        485.78        487.32         9.87 o
  -2   3  -2       4401.21       4388.60        21.06 o
  -2   3  -3        756.61        763.45         8.35 o
   2  -3   4        310.00        347.82         5.72 o
  -2   3  -5         40.54         50.96         5.81 o
   2  -3   6        819.03        852.46         8.02 o
  -2   3  -7         24.90         54.09         4.55 o
  -2   3  -7        932.92        936.49        15.02 o
   2  -3   8         39.13         46.35        11.09 o
  -2   3  -9        549.95        600.86        13.40 o
   2  -3  10        140.56        142.46        12.47 o
   2  -3  11        289.19        300.83        16.95 o
   2  -3  12        270.18        335.57        20.29 o
  -2   3 -13         32.92         58.94        23.46 o
  -2   3 -14          9.76         16.84        18.62 o
  -2   3 -15         27.96         17.05        19.17 o
  -2   3 -16          8.40          0.04        36.59 o
  -2   2  15        117.41        102.07        17.88 o
  -2   2  14          2.94          5.13        14.99 o
  -2   2  13        361.06        326.85        16.74 o
  -2   2  12         20.88          2.44        12.86 o
  -2   2  11        219.71        226.75        19.95 o
  -2   2  10        173.38        204.63        13.54 o
  -2   2   9        581.64        559.15        10.20 o
   2  -2  -8       1453.02       1304.34        14.42 o
  -2   2   7       5729.43       5952.89        28.81 o
  -2   2   6        474.24        445.50         5.03 o
  -2   2   5       3317.22       3275.41         9.19 o
   2  -2  -4         43.45         45.16         2.02 o
  -2   2   3        261.40        210.56         4.19 o
  -2   2   2        175.08        212.11         6.47 o
   2  -2  -1         51.42         76.41         8.43 o
   2  -2  -1        162.81        195.87         3.65 o
   2  -2   0      11622.93      11890.10        40.81 o
   2  -2   1      14207.01      15088.40       104.12 o
   2  -2   2        186.19        200.99         4.19 o
   2  -2   3        187.81        190.50         5.38 o
   2  -2   4        202.57        152.72         5.49 o
   2  -2   5         42.20         41.15         4.83 o
  -2   2  -6       2542.45       2496.70        16.60 o
   2  -2   7        625.09        659.21         7.93 o
  -2   2  -8       5833.77       6632.55        23.45 o
   2  -2   9       1887.31       2029.04        17.94 o
   2  -2  10        711.00        778.70        12.58 o
  -2   2 -11        225.72        256.80        17.89 o
   2  -2  12        188.13        235.67        15.76 o
  -2   2 -13         22.34         27.33        17.31 o
   2  -2  14        273.90        306.95        20.10 o
  -2   2 -15          2.37          8.48        33.29 o
  -2   2 -16        112.37        147.30        26.39 o
  -2   1  16        119.55        119.91        27.38 o
  -2   1  15          0.92          2.31        15.38 o
  -2   1  14         28.04         43.12        14.74 o
  -2   1  13          0.55         -3.36        13.55 o
  -2   1  12        145.52        125.82        13.97 o
  -2   1  11         11.12          1.55        12.40 o
  -2   1  10         69.27         53.72         8.81 o
  -2   1   9         11.80          4.08         8.88 o
   2  -1  -8        421.03        462.56         6.72 o
   2  -1  -7         59.30         60.79         7.75 o
   2  -1  -6         35.94         30.89         4.64 o
   2  -1  -5        495.26        471.47         9.65 o
  -2   1   4        221.36        227.49         4.19 o
  -2   1   3        111.10         95.94         3.81 o
   2  -1  -2        957.86        759.82         4.40 o
   2  -1  -1       6201.85       6899.16        13.71 o
  -2   1   0        455.47        492.40         5.35 o
   2  -1   1       3029.94       3894.61        10.83 o
   2  -1   2       1712.96       1804.90         7.47 o
  -2   1  -3        911.31       1346.97         8.81 o
   2  -1   4        350.48        389.83         4.59 o
  -2   1  -5         21.95         13.12         2.97 o
  -2   1  -6        416.06        460.02         4.73 o
   2  -1   7       2227.72       2231.36         8.39 o
  -2   1  -8        908.03        895.44         5.90 o
  -2   1  -9        140.75        161.38         7.22 o
  -2   1 -10         45.04         41.49        13.20 o
   2  -1  11        184.75        172.32        14.18 o
   2  -1  12         92.65         82.92        13.94 o
  -2   1 -13         22.18         22.91        13.76 o
   2  -1  14        107.69        128.28        15.65 o
  -2   1 -15          0.60          5.67        15.36 o
  -2   1 -16         18.26         37.40        23.33 o
  -2   0  16        124.85        126.50        26.79 o
  -2   0  15         32.27         36.46        15.88 o
  -2   0  14        434.86        409.48        18.24 o
  -2   0  13         31.00         37.97        14.03 o
  -2   0  12        210.45        203.95        10.84 o
  -2   0  11        115.18        130.54         8.02 o
  -2   0  10        267.45        272.63         8.69 o
  -2   0   9          9.08         13.12         8.53 o
   2   0  -8       2513.34       2578.20        15.00 o
  -2   0   7         98.20        112.03         5.22 o
  -2   0   6       1381.66       1143.32        13.80 o
  -2   0   5         31.11         38.24         5.07 o
   2   0  -4        292.66        322.30         5.51 o
   2   0  -3       3381.70       3056.16         9.54 o
   2   0  -2       3634.13       4163.21         8.48 o
  -2   0   1       4508.79       5141.97        13.18 o
  -2   0   0       9001.19       8843.66        82.70 o
   2   0   1       5203.20       6345.90        19.63 o
   2   0   2       2206.36       2446.75        11.39 o
   2   0   3       2730.27       2724.37        10.70 o
   2   0   4         72.23         66.31         3.56 o
   2   0   5       5036.76       4910.13        20.74 o
   2   0   6         81.60        109.12         4.31 o
   2   0   7       2314.00       2422.07         9.12 o
   2   0   8        219.49        223.39         6.30 o
   2   0   9        590.87        563.82         7.58 o
   2   0  10        504.12        479.83        16.52 o
   2   0  11        125.96        115.05        13.94 o
   2   0  12          0.88         10.14        13.00 o
   2   0  13        517.72        584.43        19.04 o
   2   0  14          0.21          8.10        21.73 o
   2   0  15         69.78         92.50        26.79 o
  -2  -1  16          3.21        -12.75        17.37 o
  -2  -1  15         97.54         75.58        16.58 o
  -2  -1  14         14.65          8.51        10.63 o
  -2  -1  13        153.13        131.16        10.97 o
  -2  -1  12        363.99        364.86        14.52 o
  -2  -1  11        392.43        363.92        10.79 o
  -2  -1  10        108.38        109.12         7.62 o
   2   1  -9        175.90        165.06         6.98 o
  -2  -1   8       1524.09       1568.94        14.21 o
  -2  -1   7        400.03        361.15        10.61 o
  -2  -1   6       1407.14       1432.17        20.68 o
  -2  -1   5          1.02         17.22         7.80 o
  -2  -1   4       4943.63       5748.34        23.28 o
  -2  -1   3       2272.70       2499.20        16.18 o
   2   1  -2       1244.12       1629.86        16.42 o
   2   1  -2       1262.39       1534.32        11.31 o
   2   1  -1       2634.53       2477.24         7.90 o
  -2  -1   1       2855.01       2887.04        13.55 o
  -2  -1   0        291.56        328.99         8.56 o
   2   1   0       2283.80       2070.72        12.45 o
   2   1   1        964.97       1182.87        11.28 o
   2   1   2       2961.91       2591.89        17.03 o
  -2  -1  -3       4401.97       5093.33        16.51 o
  -2  -1  -4          1.13          5.90         3.83 o
   2   1   5       1142.09       1262.21         8.65 o
   2   1   6        317.69        332.64         5.48 o
   2   1   7       1368.45       1294.11         9.04 o
   2   1   8        225.47        233.95         5.91 o
   2   1   9        143.19        145.68         7.85 o
   2   1  10        505.93        421.02        24.29 o
   2   1  11        279.12        258.64        22.94 o
   2   1  12        188.89        166.00        22.68 o
   2   1  13         11.08         17.18        22.59 o
   2   1  14        112.11         72.27        24.22 o
   2   1  15          2.52         18.28        25.67 o
  -2  -2  16        140.50        151.23        21.96 o
  -2  -2  15        824.95        822.24        19.66 o
   2   2 -14        421.00        423.75        19.67 o
   2   2 -13        351.45        373.44        17.03 o
  -2  -2  12        634.78        658.51        14.43 o
  -2  -2  11        254.74        242.64        12.72 o
   2   2 -10        797.25        783.92        12.45 o
   2   2  -9        643.01        566.10        10.26 o
  -2  -2   8       3435.31       3784.52        25.66 o
  -2  -2   7       1933.65       1962.64        17.54 o
  -2  -2   6      13132.46      13902.53        54.95 o
  -2  -2   5       2114.12       2511.73        15.31 o
  -2  -2   4       5429.21       6091.94        35.15 o
  -2  -2   4      11063.88      11907.15        27.91 o
  -2  -2   3       2019.68       1966.63        14.00 o
  -2  -2   3       2319.85       2260.38        18.67 o
  -2  -2   2       6515.15       7244.93        30.35 o
  -2  -2   2      10646.27      11170.42        46.29 o
  -2  -2   1        246.10        231.17         5.70 o
  -2  -2   1        432.20        437.31        12.39 o
   2   2   0       5462.97       6050.32        53.53 o
  -2  -2   0      10389.76      11302.87        30.55 o
   2   2   1        396.94        357.73         8.62 o
  -2  -2  -1       1924.23       1911.95        14.89 o
  -2  -2  -2       7451.25       8280.97       122.20 o
  -2  -2  -2      11556.84      12921.73        48.01 o
  -2  -2  -3        502.83        599.01         7.70 o
  -2  -2  -4      14433.57      15845.26       137.32 o
  -2  -2  -4      16110.63      18588.46       212.91 o
   2   2   5        613.49        717.55        11.02 o
   2   2   5       1724.90       1865.06        29.09 o
   2   2   6       4342.53       4700.44        25.46 o
  -2  -2  -6       4457.08       5154.07        25.82 o
   2   2   7        132.99        128.87         8.19 o
   2   2   7        543.19        548.45        11.87 o
  -2  -2  -8        608.10        692.65        12.48 o
   2   2   9        236.81        219.79        11.65 o
   2   2  10        615.53        669.46        30.86 o
   2   2  11        267.04        230.87        23.59 o
   2   2  12        520.13        563.24        33.76 o
   2   2  13        648.61        523.48        39.94 o
   2   2  14        175.53        170.74        32.98 o
  -2  -3  16          0.08         16.16        12.81 o
   2   3 -15        212.62        235.87        16.72 o
   2   3 -14        180.85        182.62        15.69 o
  -2  -3  13        408.34        418.17        16.69 o
  -2  -3  12          4.65          5.78         9.43 o
  -2  -3  11         67.79         64.14         7.42 o
  -2  -3  10          0.96          9.74         7.89 o
  -2  -3   9        107.79        122.04         8.51 o
  -2  -3   8        303.60        271.83         8.76 o
  -2  -3   7       1574.93       1570.42        13.32 o
  -2  -3   6         18.03         28.18         6.92 o
  -2  -3   5       1875.74       2166.66        14.19 o
  -2  -3   4        695.69        601.48         9.16 o
  -2  -3   3        128.55        137.35         6.17 o
  -2  -3   2        487.65        576.28         5.77 o
  -2  -3   1        131.13        121.12         4.83 o
   2   3   0         83.74         58.51         2.45 o
   2   3   1        573.74        543.63         5.29 o
  -2  -3  -2         14.30         15.57         5.09 o
  -2  -3  -3       2335.73       2494.60        12.25 o
  -2  -3  -4       2878.77       2949.54        27.55 o
   2   3   5        320.42        360.84        10.17 o
   2   3   6         90.19        109.51         8.00 o
   2   3   7         16.33          7.13         7.63 o
   2   3   8         13.06         20.06         7.74 o
   2   3   9         37.15         42.74         8.48 o
   2   3  10         21.10         47.14        11.74 o
   2   3  11        328.34        333.74        23.50 o
   2   3  12         24.74         25.63        21.72 o
   2   3  13         22.26         -3.83        24.31 o
   2   3  14         85.96         65.20        27.56 o
   2   4 -17         55.44         41.76        31.73 o
   2   4 -16         80.81         95.22        22.90 o
  -2  -4  15         64.34         77.36        21.35 o
  -2  -4  14        323.95        361.24        22.24 o
   2   4 -13        177.98        243.26        21.67 o
  -2  -4  13        282.99        374.28        32.52 o
  -2  -4  12        186.82        202.45        14.73 o
  -2  -4  11        779.48        737.26        20.19 o
  -2  -4  10         77.79         58.31        12.05 o
  -2  -4   9       1054.76       1064.36        15.93 o
  -2  -4   8        303.29        311.26        12.51 o
  -2  -4   7        410.03        441.39        12.52 o
  -2  -4   6       5131.48       5076.51        23.45 o
  -2  -4   5       6261.60       6506.88        43.09 o
  -2  -4   5       7746.80       7652.03        33.17 o
  -2  -4   4        326.40        274.04        10.39 o
  -2  -4   4        870.33        791.84        21.19 o
  -2  -4   3       1156.98       1053.00        13.86 o
  -2  -4   2         26.03         28.22         3.35 o
  -2  -4   1        195.57        248.89         3.58 o
  -2  -4   0        137.55        143.87         4.30 o
  -2  -4  -1        719.29        772.54         7.95 o
  -2  -4  -2       1964.02       1869.58        15.68 o
  -2  -4  -3       6726.79       7289.17        47.24 o
  -2  -4  -4         57.45         60.65        13.14 o
  -2  -4  -5        390.45        417.28        16.97 o
   2   4   5        396.52        401.29        15.94 o
  -2  -4  -6        172.86        207.31        15.28 o
   2   4   6        871.62        887.36        24.24 o
   2   4   7         24.19         12.79        13.96 o
   2   4   7         69.18         56.73        14.55 o
  -2  -4  -8         17.99         13.62        12.40 o
   2   4   8        597.15        547.99        18.83 o
   2   4   9         46.39         41.25        12.90 o
   2   4   9        161.14        184.57        17.17 o
   2   4  10        273.46        330.08        18.74 o
   2   4  11        348.68        451.76        32.58 o
   2   4  12         50.82         67.95        30.00 o
   2   4  13         94.80         23.76        35.58 o
   2   5 -16         16.57         -7.00        17.15 o
  -2  -5  15         41.63         45.52        15.91 o
  -2  -5  14        359.10        361.52        18.38 o
   2   5 -13        131.47        132.86        11.48 o
   2   5 -12        166.24        171.18         9.83 o
  -2  -5  11         29.58         22.89        12.41 o
  -2  -5  10          2.26          1.75        12.43 o
  -2  -5   9        297.64        288.27        14.24 o
  -2  -5   8        599.94        515.50        11.83 o
  -2  -5   7        564.47        536.87        13.88 o
  -2  -5   6        633.06        560.71        11.30 o
  -2  -5   5       2063.94       2160.95        20.62 o
  -2  -5   4        814.77        738.73        13.41 o
  -2  -5   3        169.39        149.40         9.68 o
  -2  -5   2        174.61        123.90         2.64 o
  -2  -5   1        214.80        191.73         9.94 o
  -2  -5   0        644.55        603.34         7.44 o
   2   5   1       2717.43       2939.44        14.59 o
   2   5   2        570.45        521.87        10.33 o
  -2  -5  -3        427.29        389.40         5.45 o
   2   5   4        791.14        719.31        10.61 o
   2   5   5        261.01        244.78         9.22 o
   2   5   6          2.37          0.19         6.94 o
   2   5   7         31.51         28.42         6.86 o
   2   5   8        210.37        201.47         7.26 o
   2   5   9        129.35        127.23        12.61 o
   2   5  10        315.44        313.32        23.22 o
   2   5  11         46.66         57.58        21.35 o
   2   5  12         21.28         11.00        23.11 o
   2   5  13         40.78         26.76        27.44 o
   2   6 -16         11.25          5.19        28.18 o
  -2  -6  15         21.03         15.82        22.55 o
   2   6 -14        314.30        382.45        23.81 o
  -2  -6  13        169.27        153.19        18.46 o
  -2  -6  13        179.55        211.55        32.22 o
   2   6 -12        338.33        365.32        18.43 o
  -2  -6  12        735.43        793.41        23.10 o
   2   6 -11          9.72         18.35        13.86 o
  -2  -6  11         34.09         39.27        12.82 o
  -2  -6  10         47.49         48.87        13.41 o
  -2  -6   9       1139.61       1053.93        17.53 o
  -2  -6   8        332.34        394.85        21.07 o
  -2  -6   8        585.25        664.17        19.64 o
  -2  -6   7          0.11         10.26         9.34 o
  -2  -6   6       2469.10       2361.32        18.93 o
  -2  -6   5         36.34         55.01        10.64 o
  -2  -6   4        440.80        423.29        13.31 o
  -2  -6   3        360.43        363.84         6.52 o
  -2  -6   2         78.97         55.51         2.17 o
  -2  -6   1       2418.31       2375.22        21.96 o
   2   6   0        514.26        503.91         9.39 o
  -2  -6  -1       1008.38       1059.65        13.27 o
  -2  -6  -2        311.84        314.03        10.57 o
  -2  -6  -3        334.45        354.92        11.62 o
  -2  -6  -4        704.51        657.16         9.45 o
   2   6   4       1163.42       1082.44        25.60 o
  -2  -6  -5         37.87         54.99        16.67 o
   2   6   5         52.13         -4.99        20.43 o
   2   6   6         32.23         31.39         7.62 o
   2   6   7        525.12        617.06        12.66 o
  -2  -6  -8         13.59          3.94        10.69 o
   2   6   8        141.59        135.31        27.00 o
   2   6   9        269.01        302.48        30.31 o
   2   6  10         27.76         54.76        28.68 o
   2   6  11          9.27         39.07        32.07 o
   2   6  12         48.50         88.80        35.93 o
   2   7 -15          1.89         19.59        16.50 o
   2   7 -14         85.90        112.66        16.96 o
  -2  -7  13         51.84         75.04        23.42 o
  -2  -7  12          9.21         14.18        10.12 o
  -2  -7  11        101.27        100.54         8.73 o
  -2  -7  10        216.92        227.97        13.37 o
  -2  -7   9         73.85         49.24        10.05 o
  -2  -7   8        294.28        298.44        11.68 o
  -2  -7   7        177.87        164.45        10.76 o
  -2  -7   6        138.53        138.99        12.82 o
  -2  -7   5        301.32        268.26        13.79 o
  -2  -7   4        163.68        149.96         7.23 o
  -2  -7   3        861.91        877.22         9.67 o
  -2  -7   2         44.61         77.63        18.49 o
  -2  -7   1        157.20        152.44        19.68 o
  -2  -7   0         54.12         44.95        17.76 o
  -2  -7  -1        942.14        917.92        14.00 o
  -2  -7  -2          2.07          1.60         9.54 o
  -2  -7  -3          8.73         12.77         9.83 o
  -2  -7  -4        503.54        549.81        14.45 o
  -2  -7  -5        276.85        287.65        11.65 o
  -2  -7  -6         47.94         39.03         8.47 o
   2   7   7         36.66         13.97         8.30 o
   2   7   8         72.23         58.70         8.94 o
   2   7   9         18.71          7.21        13.51 o
   2   7  10         28.49         16.04        15.13 o
   2   7  11         10.04         -6.81        16.18 o
  -2  -8  15         30.26         24.83        38.96 o
   2   8 -14        106.99        128.66        21.94 o
  -2  -8  13        379.95        416.55        20.22 o
  -2  -8  12        264.04        316.76        18.58 o
   2   8 -11        557.59        614.81        21.15 o
  -2  -8  10        384.94        364.61        17.94 o
  -2  -8   9        810.81        735.14        21.35 o
  -2  -8   8        595.30        563.20        16.31 o
  -2  -8   7        194.38        176.45        22.46 o
  -2  -8   6       2000.10       1906.82        35.05 o
  -2  -8   5        260.88        234.15        23.61 o
  -2  -8   4       1361.33       1203.82        36.91 o
  -2  -8   3        906.88        878.04        30.60 o
  -2  -8   2       1734.20       1828.18        35.13 o
  -2  -8   1        301.74        228.26        29.04 o
  -2  -8   0       2382.54       2320.62        47.31 o
  -2  -8  -1        186.25        128.84        23.22 o
  -2  -8  -2        450.49        505.95        16.17 o
  -2  -8  -3        613.26        575.06        14.52 o
  -2  -8  -4        372.80        397.33        13.10 o
  -2  -8  -5        506.62        506.74        13.92 o
   2   8   6        317.95        334.11        16.10 o
   2   8   7        294.38        285.53        19.72 o
   2   8   8        141.46        120.14        20.00 o
   2   8   9         31.91         21.59        31.10 o
   2   8  10          8.92         16.51        33.70 o
  -2  -9  14         92.50         87.23        26.44 o
   2   9 -13        159.70        182.54        16.95 o
  -2  -9  12        609.02        569.35        20.62 o
  -2  -9  11        261.68        246.71        12.64 o
  -2  -9  10        299.47        272.45        15.63 o
  -2  -9   9         70.28         90.67        13.96 o
  -2  -9   8         47.19         40.16        15.51 o
  -2  -9   7          8.61        -12.50        24.54 o
  -2  -9   6        271.89        300.60        23.35 o
  -2  -9   5       1030.27        979.01        30.52 o
  -2  -9   4        350.93        389.92        23.88 o
  -2  -9   3        447.35        497.22        35.58 o
  -2  -9   2       1144.35       1120.15        32.06 o
  -2  -9   1        273.03        332.93        24.74 o
  -2  -9   0         10.58         11.74        15.63 o
   2   9   1         57.25         83.52        14.50 o
  -2  -9  -2         80.97        106.57        14.71 o
   2   9   3        233.39        279.74        16.07 o
  -2  -9  -4        218.79        230.56        16.26 o
   2   9   5        646.05        621.14        20.75 o
  -2  -9  -6        143.07        157.01        16.94 o
   2   9   7        110.59         90.13        18.06 o
   2   9   8         39.43         42.10        21.90 o
   2   9   9         16.62         31.62        24.09 o
   2  10 -13         59.17         70.48        21.33 o
  -2 -10  13        251.66        226.54        37.88 o
  -2 -10  12        180.42        179.08        17.12 o
   2  10 -11        150.44        169.68        16.61 o
   2  10 -10        239.97        263.49        15.86 o
  -2 -10   9        116.30        104.73        14.35 o
   2  10  -8          1.14         11.41        13.07 o
  -2 -10   7         66.25         59.72        13.99 o
  -2 -10   6         20.94         20.14        13.62 o
  -2 -10   5         91.26        109.67        14.36 o
  -2 -10   4         15.82          4.51        13.55 o
  -2 -10   3        797.69        853.11        20.82 o
  -2 -10   2        129.44        141.28        14.42 o
   2  10  -1        233.96        256.57        15.58 o
   2  10   0         37.09         33.26        13.82 o
  -2 -10  -1         16.29         30.40        13.37 o
  -2 -10  -2          0.07          0.02        13.11 o
  -2 -10  -3         46.18         39.41        11.25 o
   2  10   4         14.88         11.26        14.73 o
   2  10   5        254.54        251.71        17.30 o
   2  10   6         26.93         28.55        15.40 o
   2  10   7         20.83          5.59        12.64 o
   2  11 -14          5.12         11.75        23.31 o
   2  11 -13         29.56         19.94        22.69 o
   2  11 -12         85.55         89.64        23.56 o
   2  11 -11         46.30         48.22        21.47 o
   2  11 -10         17.33         21.01        13.85 o
   2  11  -9         49.57         78.10        14.33 o
   2  11  -8        105.62        113.84        15.20 o
  -2 -11   7         46.10         33.50        14.26 o
   2  11  -6        113.50        129.11        15.23 o
   2  11  -5        208.80        216.01        16.64 o
  -2 -11   4         32.97         49.78        14.99 o
   2  11  -3         94.35         82.29        14.59 o
  -2 -11   2        129.17        156.20        15.71 o
   2  11  -1          4.86         11.33        13.88 o
   2  11   0         40.03         53.44        14.38 o
  -2 -11  -1         12.13         11.26        13.96 o
  -2 -11  -2         78.19         95.26        12.41 o
   2  11   3         27.21         25.63        12.02 o
   2  11   4         20.55         35.50        16.52 o
   2  12 -10         39.29         50.26        13.19 o
   2  12  -9        103.94         96.92        16.47 o
   2  12  -8         38.52         57.59        15.92 o
  -2 -12   7        202.58        200.93        17.51 o
   2  12  -6         89.39        100.11        16.04 o
   2  12  -5         76.88         72.45        15.51 o
  -2 -12   4         86.28         82.40        16.20 o
  -2 -12   3         75.67         91.49        16.39 o
   2  12  -2        182.49        165.14        17.03 o
  -2 -12   1         36.23         39.60        13.18 o
  -2 -12   0         96.76         89.10        13.72 o
   2  12   1         45.89         47.64        16.19 o
   2  12   2         84.14         66.02        22.00 o
  -2 -13  10          4.50        -25.78        33.65 o
   2  13  -9        169.38        205.38        24.82 o
   2  13  -8         14.44          3.98        23.53 o
  -2 -13   7         51.56         61.23        23.25 o
   2  13  -6         20.03         23.90        23.27 o
   2  13  -5        144.63        144.90        34.89 o
   2  13  -2         15.61         20.25        32.43 o
   2  13  -1        179.15        221.55        35.65 o
   2  13   0          5.53         17.46        33.25 o
  -3  13  -6        115.03        112.27        27.27 o
  -3  13  -7         49.61         28.31        26.31 o
  -3  13  -8        251.75        223.66        28.05 o
  -3  12   1         71.59         59.26        29.87 o
  -3  12   0          9.59         -9.06        22.46 o
  -3  12  -1         47.60         50.93        21.82 o
  -3  12  -2         35.90         35.57        21.63 o
  -3  12  -3         28.70         21.50        21.43 o
  -3  12  -4         30.65         35.15        21.34 o
  -3  12  -5         34.75         21.58        21.06 o
  -3  12  -6         27.23         34.01        21.15 o
  -3  12  -7         60.72         52.85        21.86 o
  -3  12  -8         11.40          4.50        16.14 o
  -3  12  -9         70.63         58.90        21.93 o
  -3  12 -10          5.93          0.19        32.36 o
  -3  11   6         13.85         66.53        27.45 o
  -3  11   4         28.08         14.30        24.85 o
  -3  11   3         28.63         10.78        23.55 o
  -3  11   2        105.26         85.55        15.02 o
  -3  11   1        616.59        552.60        19.70 o
  -3  11   0        312.13        318.17        17.85 o
  -3  11  -1        200.08        207.37        17.09 o
  -3  11  -2         13.75          1.44        13.93 o
  -3  11  -3         14.15          8.38        14.07 o
  -3  11  -4         72.98         74.47        15.61 o
  -3  11  -5        341.13        357.25        17.99 o
  -3  11  -6         59.05         83.93        14.10 o
  -3  11  -7        563.71        527.55        18.22 o
  -3  11  -8         81.25         77.52        11.87 o
  -3  11  -9        281.91        293.15        13.92 o
   3 -11  10         15.53         10.91        11.76 o
  -3  11 -11         28.75         15.96        12.47 o
  -3  11 -12          4.13          1.05        13.23 o
  -3  11 -13         76.57         87.68        18.15 o
  -3  10   7         27.00         63.40        33.82 o
  -3  10   6         13.56         34.22        22.74 o
  -3  10   5         32.51         46.98        21.72 o
  -3  10   4         40.20         30.63        13.82 o
  -3  10   3         11.28         -1.95        20.45 o
  -3  10   2          2.70          6.11        13.79 o
  -3  10   1         25.25         29.22        13.86 o
  -3  10   0         99.77         68.81        14.71 o
  -3  10  -1         59.12         61.29        13.94 o
  -3  10  -2          0.28         -1.05         9.82 o
  -3  10  -3         28.67         30.33        13.96 o
   3 -10   3         54.75         58.59        20.16 o
  -3  10  -4         34.48         42.57        10.10 o
   3 -10   4         56.16         81.90        21.12 o
  -3  10  -5          6.44          2.01        10.02 o
  -3  10  -6         35.40         39.55        10.61 o
  -3  10  -7          0.82         10.92        10.53 o
   3 -10   7         76.27         43.38        21.79 o
  -3  10  -8         54.56         62.50        10.99 o
   3 -10   8         73.65         52.98        23.45 o
  -3  10  -9        164.26        146.20        11.85 o
   3 -10   9        166.30        214.83        26.83 o
  -3  10 -10          0.55          1.49        14.01 o
   3 -10  10          9.08         16.94        27.24 o
  -3  10 -11          3.09         11.54        14.38 o
   3 -10  11         33.50         59.26        28.13 o
  -3  10 -12         31.00         44.24        17.52 o
   3 -10  13         15.89         21.58        32.84 o
   3 -10  14         29.52         20.71        36.34 o
  -3   9   8        185.49        187.36        18.73 o
  -3   9   7         13.54         17.53        16.10 o
  -3   9   6         31.60         30.84        15.37 o
  -3   9   5         60.18         67.54        14.99 o
  -3   9   4        392.69        368.28        16.50 o
  -3   9   3        268.60        290.36        14.73 o
  -3   9   2       1146.56       1101.74        13.46 o
  -3   9   1        166.61        162.09        11.90 o
  -3   9   0        971.24        941.59        21.13 o
  -3   9  -1         66.83         30.37        11.49 o
  -3   9  -2        432.71        405.72         9.85 o
  -3   9  -3        167.89        197.44        10.00 o
  -3   9  -4        539.05        516.62        13.26 o
  -3   9  -5         50.57         21.22         9.72 o
   3  -9   6        984.40        998.93        13.39 o
  -3   9  -7        191.51        181.12         9.56 o
   3  -9   8       1053.92       1043.87        14.24 o
  -3   9  -9        255.81        288.94        10.45 o
  -3   9 -10        334.69        350.16        13.58 o
  -3   9 -11         79.50         91.36        11.97 o
  -3   9 -12         37.66         33.06        15.23 o
  -3   9 -13         10.31         13.77        12.24 o
   3  -9  14        183.97        164.27        26.91 o
  -3   8   9         17.09         22.91        20.81 o
  -3   8   8         67.46         30.77        21.63 o
  -3   8   7        156.67        176.93        21.37 o
  -3   8   6         30.73         19.09        14.83 o
  -3   8   5         36.10         55.10        13.09 o
  -3   8   4         58.56         58.14        16.26 o
  -3   8   4         61.79         54.58        17.77 o
  -3   8   3         47.53         44.08        12.49 o
  -3   8   3         48.41         74.76        17.12 o
  -3   8   2        136.16        106.49        13.33 o
   3  -8  -2        144.78        127.49        14.68 o
  -3   8   1         45.40         57.45         9.87 o
  -3   8   0        279.69        284.33        15.03 o
   3  -8   0        404.01        438.99        23.06 o
  -3   8  -1         57.52         40.41         7.43 o
  -3   8  -2         15.63         17.08         8.33 o
   3  -8   3         34.81         43.57         9.19 o
  -3   8  -4        127.20        120.79        12.39 o
  -3   8  -5        164.39        158.18         8.58 o
  -3   8  -6         21.82         26.10         8.29 o
  -3   8  -7         11.40          4.61         9.60 o
   3  -8   7        114.36        106.36        22.34 o
  -3   8  -8          1.17          8.20         9.24 o
   3  -8   8         37.11         56.89        24.13 o
  -3   8  -9          4.27          8.95        10.63 o
   3  -8   9         48.55         82.44        18.14 o
  -3   8 -10         28.64         56.16        14.81 o
  -3   8 -11         26.79         51.26        19.90 o
  -3   8 -12        118.62        133.09        15.83 o
  -3   8 -13         51.14         68.16        21.90 o
   3  -8  14         19.12         21.83        33.65 o
  -3   7  10         73.35        107.42        24.61 o
  -3   7   9         13.53         28.73        14.04 o
  -3   7   8          1.51         22.62        13.90 o
  -3   7   7        150.79        177.27        15.26 o
  -3   7   6          3.62          4.07         9.86 o
  -3   7   5        445.91        420.36        12.19 o
  -3   7   4         59.50         24.20         8.77 o
  -3   7   3        703.11        721.39        10.54 o
   3  -7  -2         53.37         28.59         8.97 o
   3  -7  -1         74.37         61.69         5.13 o
  -3   7   0         77.94         63.17         6.78 o
   3  -7   1       1998.38       1883.24        13.78 o
  -3   7  -2        599.13        528.17         9.77 o
  -3   7  -3        946.36        904.63        13.62 o
  -3   7  -4         28.93         43.03         9.34 o
  -3   7  -5        526.46        524.53         9.96 o
   3  -7   6         19.83          7.08         7.76 o
  -3   7  -7          1.76         -1.66         7.72 o
   3  -7   8         28.16         45.77         8.19 o
  -3   7  -9         88.13         85.87         8.10 o
   3  -7  10        817.47        851.19        19.62 o
  -3   7 -11        212.78        221.48        12.06 o
  -3   7 -12         28.34         27.97        10.84 o
  -3   7 -13        147.80        155.35        16.12 o
  -3   7 -14         65.50         70.79        16.68 o
   3  -7  15         38.62         34.16        25.19 o
  -3   6  11          4.26        -22.02        32.98 o
  -3   6  10        113.73        107.07        25.75 o
  -3   6   9         16.95         41.43        17.22 o
  -3   6   8         60.51         79.32        16.59 o
  -3   6   7        433.26        477.29        19.19 o
  -3   6   6         99.98         80.05        12.15 o
  -3   6   5        635.46        674.71        19.21 o
  -3   6   4        390.91        335.58        10.43 o
  -3   6   3          7.81         22.61         6.95 o
  -3   6   2         24.17         22.17         5.99 o
  -3   6   1         30.32         23.07         3.96 o
  -3   6   1         47.23         47.14         6.88 o
  -3   6   0         21.46         33.56         7.42 o
  -3   6  -1        225.07        235.23         9.69 o
   3  -6   2       1013.54       1042.92        20.24 o
  -3   6  -3        202.41        204.64        10.14 o
   3  -6   4         16.67         17.39         9.28 o
  -3   6  -5         45.29         45.21         9.42 o
  -3   6  -6         30.26         24.72        10.33 o
  -3   6  -7          9.22         10.52        10.51 o
  -3   6  -8        408.42        497.99        12.03 o
   3  -6   9        728.97        707.14        20.15 o
   3  -6  10        121.60        104.78        12.95 o
  -3   6 -11        505.22        562.82        19.06 o
  -3   6 -12         45.79         73.13        13.99 o
  -3   6 -13         14.64         14.04        21.27 o
  -3   6 -14        120.25        136.27        19.81 o
   3  -6  15          4.45         30.59        29.90 o
  -3   5  12        120.43        123.35        24.88 o
  -3   5  11         40.49         33.77        21.97 o
  -3   5  10        169.93        167.25        14.67 o
  -3   5   9        140.10        149.72        14.48 o
  -3   5   8        976.00        912.27        19.59 o
  -3   5   7        816.30        721.80        10.57 o
  -3   5   6       3579.87       3640.86        21.32 o
  -3   5   5        790.29        874.47        10.38 o
  -3   5   4        996.18       1007.65         9.94 o
  -3   5   3         15.82          6.84         5.81 o
  -3   5   2        392.95        356.65         3.93 o
   3  -5  -1        392.39        398.25         7.10 o
  -3   5   0       2924.58       3003.49        17.89 o
  -3   5  -1       8231.51       8477.33        25.40 o
   3  -5   2       8376.99       9490.06        29.68 o
  -3   5  -3       2601.82       2878.61        18.04 o
  -3   5  -4        312.85        274.99         8.32 o
   3  -5   5        336.95        333.20         8.49 o
  -3   5  -6         15.92          6.27        11.79 o
  -3   5  -7       1297.71       1244.78        16.61 o
  -3   5  -8        738.44        790.44        14.41 o
  -3   5  -9       3081.38       3199.09        29.08 o
   3  -5  10        778.08        665.81        17.03 o
  -3   5 -11        964.56       1035.48        19.36 o
   3  -5  12        164.21        147.58        16.13 o
  -3   5 -13        202.04        196.25        17.79 o
   3  -5  14         46.60         61.71        19.41 o
   3  -5  15        152.09        170.80        18.95 o
  -3   4  14          6.12          7.58        23.75 o
  -3   4  13          1.01         10.00        15.64 o
  -3   4  12          8.12         11.24        14.38 o
  -3   4  11          5.50         15.75        13.54 o
  -3   4  10        335.51        355.16        15.89 o
  -3   4   9        228.77        237.67        11.17 o
  -3   4   8         28.70         60.07         9.18 o
  -3   4   7          6.42         12.70         6.93 o
  -3   4   6         33.07         63.40         9.18 o
  -3   4   4         84.58         69.65         5.45 o
  -3   4   3        119.19         83.23         3.83 o
  -3   4   2        698.15        682.89         8.20 o
  -3   4   1        430.49        409.09         7.14 o
  -3   4   0          5.71         33.20         4.64 o
   3  -4   1        895.10        716.81         4.75 o
  -3   4  -2       2131.79       2140.52         9.08 o
   3  -4   3        102.18        112.50         5.56 o
  -3   4  -4         35.53         35.67         5.59 o
  -3   4  -5          4.35          1.63         9.04 o
  -3   4  -6        105.84         87.58         8.32 o
  -3   4  -7         40.60         50.88         9.06 o
   3  -4   8        431.27        411.15         7.86 o
  -3   4  -9         13.05         28.77         9.34 o
   3  -4  10        412.67        404.55        11.70 o
  -3   4 -11        134.89        182.87        11.79 o
  -3   4 -12        184.95        201.58        21.55 o
  -3   4 -13         77.20         62.84        15.09 o
   3  -4  14          8.06          3.83        14.99 o
  -3   4 -15          5.23         -4.64        16.56 o
  -3   3  14         51.47         58.17        23.07 o
  -3   3  13         62.26         64.94        15.45 o
  -3   3  12         15.16         15.36        10.99 o
  -3   3  11         14.64         12.32        10.34 o
  -3   3  10        357.60        361.20        15.01 o
  -3   3  10        842.09        769.26        30.54 o
  -3   3   9       1387.67       1251.98        19.20 o
  -3   3   9       1562.81       1608.40        35.27 o
  -3   3   8        715.77        649.60        15.26 o
  -3   3   8       1367.22       1320.86        32.17 o
  -3   3   7       1165.46        967.80         7.26 o
  -3   3   6       1688.68       1609.96        16.26 o
  -3   3   6       2194.52       2177.28        35.90 o
  -3   3   5        702.05        597.39         8.09 o
  -3   3   4        381.69        332.09         6.23 o
  -3   3   3          5.61          6.85         3.33 o
  -3   3   2       3831.19       3785.14         8.96 o
  -3   3   1       1141.19       1103.13         5.82 o
  -3   3   0       2623.42       2859.62         9.76 o
   3  -3   1       1709.25       1606.51         6.68 o
   3  -3   2       2540.80       2639.44         9.09 o
   3  -3   3        148.02        166.48         5.59 o
  -3   3  -4        743.70        697.39         8.36 o
   3  -3   5        297.47        279.96         8.17 o
   3  -3   6       2076.79       1973.26        13.08 o
   3  -3   7          6.08         10.17         4.47 o
   3  -3   8        668.92        612.28         5.04 o
   3  -3   9        667.51        649.91        12.43 o
  -3   3 -10        861.47        867.21        13.64 o
   3  -3  11        231.60        272.63        15.68 o
   3  -3  12        640.69        615.32        19.20 o
   3  -3  13        119.11        129.84        15.40 o
  -3   3 -14         44.01         57.07        15.19 o
  -3   3 -15          0.03          1.25        21.52 o
  -3   2  15         15.87         17.42        24.64 o
  -3   2  14          5.09         -1.38        16.05 o
  -3   2  13        481.66        472.76        14.69 o
  -3   2  12         34.77         33.49        11.32 o
  -3   2  11         10.07         -0.94        12.59 o
  -3   2  10         98.98         92.28        10.64 o
  -3   2   9         99.04         97.06        10.62 o
  -3   2   8       1075.13        987.27        10.19 o
  -3   2   7         28.30         42.67         6.39 o
  -3   2   6        138.43        118.16         5.30 o
  -3   2   5       1233.57       1300.17        16.12 o
   3  -2  -4         71.45         60.44         4.28 o
   3  -2  -3        829.11        813.02         5.49 o
   3  -2  -2       2601.39       2313.58        17.03 o
  -3   2   1       1011.56       1183.05        10.69 o
   3  -2   0        883.57        702.51         5.34 o
   3  -2   1        799.62        666.01         6.48 o
  -3   2  -2       1191.19       1197.02         9.67 o
  -3   2  -3       2275.89       1958.62        12.45 o
   3  -2   4        626.98        564.46         8.24 o
   3  -2   5         68.64         48.30         5.94 o
   3  -2   6        949.57       1003.87         8.67 o
   3  -2   7        132.49        120.13         5.46 o
   3  -2   8         21.41         25.70         3.29 o
   3  -2   9        987.97        885.35        12.92 o
   3  -2  10        103.97         99.85         8.52 o
   3  -2  11        128.77        117.96        14.33 o
   3  -2  12          8.75          9.26        13.47 o
  -3   2 -13         45.80         51.11        14.39 o
   3  -2  14        367.06        444.08        19.45 o
   3  -2  15          6.63         19.29        16.23 o
  -3   1  15         31.27         22.73        21.36 o
  -3   1  14         27.26          5.83        16.47 o
  -3   1  13        259.44        319.89        19.54 o
  -3   1  12        400.06        491.37        19.21 o
  -3   1  11        377.81        355.94        17.12 o
  -3   1  10        187.19        196.20        10.24 o
   3  -1  -9       1395.86       1599.73        21.77 o
  -3   1   8        208.83        179.05         9.75 o
  -3   1   7        276.85        287.96        11.31 o
  -3   1   6         21.87         27.09         9.13 o
  -3   1   5       5106.89       5096.21        23.90 o
   3  -1  -4         17.08         41.91         5.42 o
  -3   1   4        679.90        626.34        13.18 o
   3  -1  -3       7082.07       7707.63        27.68 o
  -3   1   3       9060.61      10324.90        46.87 o
  -3   1   2        104.33        142.36         4.97 o
  -3   1   2        142.42        207.38        16.97 o
  -3   1   1       3364.22       3313.90        15.19 o
  -3   1   1       4902.09       4971.39        34.58 o
   3  -1   0         10.16         18.07         8.59 o
  -3   1  -1       2041.35       2251.96        23.12 o
  -3   1  -1       4577.70       4792.15        34.48 o
   3  -1   2         50.37         46.69         8.75 o
  -3   1  -2        129.26        166.20        10.94 o
   3  -1   3       2616.41       2361.94        24.97 o
   3  -1   3       7971.90       8126.65        29.47 o
  -3   1  -4        889.43        758.59         8.21 o
  -3   1  -5       1095.79       1098.33        13.99 o
   3  -1   5       4331.02       4345.80        18.22 o
  -3   1  -6         28.48         16.99         7.02 o
  -3   1  -6         28.73         27.80         8.16 o
  -3   1  -7        354.33        319.11         7.62 o
   3  -1   7        361.06        400.93        10.42 o
  -3   1  -8         21.23         14.78         2.55 o
   3  -1   8        167.01        173.23        13.71 o
   3  -1   9       1180.48       1342.89        24.00 o
   3  -1  10        245.03        209.09        17.05 o
   3  -1  11        333.31        361.72        20.32 o
   3  -1  12        496.92        605.85        21.78 o
  -3   1 -13        281.95        343.28        21.49 o
   3  -1  14         21.41          4.10        32.70 o
   3  -1  15         32.38         46.81        33.72 o
  -3   0  16         18.90         24.52        26.39 o
  -3   0  15         17.25         23.81        15.72 o
  -3   0  14        190.49        174.50        16.08 o
  -3   0  13          7.63         11.51        13.33 o
  -3   0  12         11.72         11.59        12.78 o
  -3   0  11        127.81        148.26         8.44 o
  -3   0  10        727.83        689.51        12.51 o
  -3   0   9         12.68         23.85         9.41 o
  -3   0   8        477.42        414.10        13.13 o
  -3   0   7          0.37         -4.26         9.26 o
  -3   0   6        519.49        515.78         9.28 o
  -3   0   5         40.36         41.78         6.22 o
  -3   0   4       1555.37       1478.94        10.78 o
   3   0  -3       3086.78       3137.82        11.46 o
   3   0  -2        130.65        185.03         6.03 o
   3   0  -1        924.81       1087.17         9.74 o
  -3   0   0       1058.76       1078.32        11.93 o
  -3   0  -1       1309.86       1565.58        21.13 o
  -3   0  -2        535.10        502.13        10.04 o
  -3   0  -3       1170.81       1247.81        10.34 o
   3   0   4        959.97       1021.87         8.67 o
   3   0   5        452.59        568.28         8.23 o
   3   0   6         81.07         58.68         5.99 o
   3   0   7         44.32         48.80         5.98 o
   3   0   8         91.71         78.18         5.57 o
   3   0   9        249.97        271.77        14.21 o
   3   0  10        894.27        864.11        19.86 o
   3   0  11         16.37          6.54        21.12 o
   3   0  12         11.71         -4.80        20.39 o
   3   0  13        221.05        216.18        25.96 o
   3   0  14         10.08         34.91        22.46 o
  -3  -1  16         28.27         82.50        34.26 o
  -3  -1  15         86.63        105.28        22.58 o
  -3  -1  14        331.01        354.26        22.64 o
  -3  -1  13        139.03        156.96        19.32 o
  -3  -1  12       2229.67       2330.01        29.91 o
  -3  -1  11        141.09        193.82        10.47 o
  -3  -1  10        544.22        561.18        11.60 o
  -3  -1   9        367.55        362.03        18.36 o
  -3  -1   9        392.25        377.91        14.27 o
  -3  -1   8        459.01        433.94        17.09 o
  -3  -1   7        546.69        532.32        15.82 o
  -3  -1   6       1802.23       1889.94        19.20 o
  -3  -1   5        361.15        437.27        13.83 o
  -3  -1   5       3451.70       3264.61        31.73 o
  -3  -1   4       9915.55       9911.28        24.81 o
  -3  -1   3        500.65        542.70         8.90 o
   3   1  -2        496.63        609.73         6.50 o
   3   1  -1        101.90         83.22         8.25 o
  -3  -1   0         50.68         43.36         6.14 o
  -3  -1  -1       2289.29       2213.42        23.10 o
  -3  -1  -2       3722.08       3759.31        28.12 o
  -3  -1  -3       3291.71       3466.63        26.16 o
  -3  -1  -4       4086.92       4072.65        21.61 o
  -3  -1  -5         13.27         22.68         4.17 o
  -3  -1  -6        428.82        390.69         4.85 o
   3   1   6        597.01        603.68        24.02 o
  -3  -1  -7        227.12        231.91         8.94 o
   3   1   7        444.35        430.17        26.22 o
  -3  -1  -8         32.66         43.02         7.46 o
   3   1   8        310.60        314.50        24.75 o
   3   1   9        656.87        710.63        21.62 o
   3   1  10        165.88        203.74        19.48 o
   3   1  11       1758.93       1998.76        44.68 o
   3   1  12        179.49        155.69        30.44 o
   3   1  13        366.95        408.02        36.24 o
   3   1  14         93.46         77.15        36.45 o
  -3  -2  16        192.70        155.91        26.21 o
  -3  -2  15        240.95        235.01        17.82 o
  -3  -2  14        175.66        181.94        12.61 o
   3   2 -13         79.03         81.06        11.26 o
  -3  -2  12        123.39        130.26         9.21 o
  -3  -2  11        261.54        232.78         9.39 o
  -3  -2  10         24.92         20.92         9.30 o
  -3  -2   9        183.74        185.67         8.86 o
  -3  -2   8        571.17        626.03        10.37 o
  -3  -2   7       1206.14       1161.25        11.43 o
  -3  -2   6       3324.91       3161.04        15.67 o
  -3  -2   5       4589.31       4119.44        16.80 o
  -3  -2   4       1306.52       1500.68        10.68 o
  -3  -2   3        793.66        819.67         7.88 o
   3   2  -2        870.68       1026.99         7.72 o
   3   2  -1        401.43        342.84         4.33 o
  -3  -2   0        908.25       1035.21         8.47 o
  -3  -2  -1        929.66       1011.91         8.99 o
  -3  -2  -2        988.42       1131.80         9.29 o
  -3  -2  -3       4775.15       4451.21        20.41 o
  -3  -2  -4       3645.12       3747.62        18.06 o
  -3  -2  -5        992.23        980.08         8.67 o
   3   2   6        488.40        557.83        10.35 o
   3   2   7        233.43        244.87         9.05 o
  -3  -2  -8         31.38         18.90         7.40 o
   3   2   9        299.67        283.50        14.90 o
   3   2  10        161.86        160.33        14.00 o
   3   2  11         79.91         75.09        13.49 o
   3   2  12        225.55        201.19        24.61 o
   3   2  13        186.92        189.77        27.41 o
   3   2  14        226.81        177.82        28.84 o
  -3  -3  16         21.07          2.36        23.88 o
  -3  -3  15        454.11        477.70        19.30 o
  -3  -3  14        140.98        169.07        16.95 o
  -3  -3  13        788.71        762.70        15.83 o
   3   3 -12        133.04        147.22        18.16 o
  -3  -3  12        134.66        124.21        14.85 o
  -3  -3  11        979.79        983.85        17.13 o
  -3  -3  10        217.60        173.70        12.53 o
  -3  -3   9       1129.02       1088.16        14.73 o
  -3  -3   8       2176.20       2168.43        16.89 o
  -3  -3   7       4459.22       4191.59        22.01 o
  -3  -3   7       5353.65       5312.35        43.83 o
  -3  -3   6        494.10        623.34        12.62 o
  -3  -3   6       1819.36       1851.77        21.19 o
  -3  -3   5       1585.79       1430.78        11.24 o
  -3  -3   4       1089.08       1012.30        10.89 o
  -3  -3   3        471.44        557.96         5.71 o
  -3  -3   2         50.79         49.99         4.62 o
  -3  -3   1        228.47        257.90         3.75 o
  -3  -3   0       3737.95       3770.67        14.41 o
  -3  -3  -1        462.38        421.56         5.33 o
  -3  -3  -2        465.96        528.07         7.26 o
  -3  -3  -3       1752.52       1696.57        18.48 o
  -3  -3  -4       1182.78       1314.71        12.75 o
  -3  -3  -5         79.25        104.12        12.28 o
  -3  -3  -6       1442.04       1503.37        17.62 o
   3   3   7        134.81        134.33         9.13 o
  -3  -3  -8        792.71        915.34        15.42 o
   3   3   8       1080.33       1157.75        35.59 o
   3   3   9          2.15          2.99        19.06 o
   3   3   9        102.75        106.41        23.27 o
   3   3  10        134.26        175.99        14.22 o
   3   3  11        180.54        187.25        15.17 o
   3   3  12        366.39        458.53        36.15 o
   3   3  13         16.29          6.33        32.68 o
  -3  -4  16          0.84         11.70        13.65 o
  -3  -4  15         16.52         23.38        12.61 o
   3   4 -14        147.73        150.24        12.77 o
   3   4 -13         19.97         34.19         9.32 o
  -3  -4  12        100.73         99.21        10.98 o
  -3  -4  11       1361.62       1384.73        16.03 o
  -3  -4  10         53.72         41.91         9.55 o
  -3  -4   9          0.76         -3.52         9.37 o
  -3  -4   8        199.79        167.83         8.67 o
  -3  -4   7          3.43          6.98         7.25 o
  -3  -4   6       2321.89       2078.23        14.07 o
  -3  -4   5         25.10         32.67         7.86 o
  -3  -4   4         16.15         32.41         6.30 o
  -3  -4   3       1987.85       1964.96        12.96 o
  -3  -4   2         31.93         39.35         5.60 o
  -3  -4   1         51.84         66.92         4.94 o
   3   4   0        108.44         98.26         2.27 o
  -3  -4  -1        527.30        492.85         5.97 o
  -3  -4  -2         23.03         20.89         4.72 o
  -3  -4  -3        727.50        712.07        12.04 o
  -3  -4  -4         75.13         85.36         7.98 o
  -3  -4  -5        442.74        423.86        17.66 o
  -3  -4  -6        744.13        828.73        15.59 o
   3   4   7        217.98        245.48        10.19 o
   3   4   8         69.62         66.48         8.84 o
   3   4   9         16.60         24.31        12.17 o
   3   4  10          3.67          9.39        12.40 o
   3   4  11        136.82        136.78        14.87 o
   3   4  12          6.34          3.35        21.86 o
   3   4  13         60.69         36.63        26.51 o
   3   5 -16         30.84         26.69        21.35 o
   3   5 -15        177.84        186.62        16.03 o
   3   5 -14        106.67         89.25        17.23 o
  -3  -5  13         12.93         14.33        16.77 o
  -3  -5  12         96.63        111.89        16.89 o
  -3  -5  11        811.58        923.47        21.92 o
  -3  -5  10        865.07        834.68        15.87 o
  -3  -5   9       1516.94       1403.67        21.56 o
  -3  -5   8         40.46         35.00        12.08 o
  -3  -5   7       1583.74       1410.52        21.67 o
  -3  -5   6         31.30         22.38        10.10 o
  -3  -5   5        487.90        453.14        10.37 o
  -3  -5   4         64.87         72.15         9.22 o
  -3  -5   3       5315.16       5486.67        19.38 o
  -3  -5   2         23.01         54.60         6.07 o
  -3  -5   2         40.42        117.59        12.29 o
  -3  -5   1       4781.78       4616.72        40.91 o
   3   5   0          0.09          2.13         3.27 o
  -3  -5   0         49.09         65.31        12.79 o
  -3  -5  -1        405.42        412.14         8.44 o
   3   5   2         37.01         33.13         3.19 o
  -3  -5  -2         39.52         31.44        13.14 o
  -3  -5  -3       1199.54       1020.22        17.48 o
  -3  -5  -4         34.94         -9.47        21.00 o
  -3  -5  -5       1577.89       1600.30        31.49 o
  -3  -5  -6        769.79        860.86        26.08 o
   3   5   7        769.67        963.14        19.27 o
  -3  -5  -8         95.08         91.79        11.39 o
   3   5   9         16.57         24.38        16.35 o
   3   5  10         81.94         88.74        16.31 o
   3   5  11        152.77        125.33        26.82 o
   3   5  12         23.40         27.94        34.83 o
  -3  -6  16         82.36         92.35        15.54 o
  -3  -6  15         27.46         16.66        16.57 o
  -3  -6  14         86.85         79.80        15.07 o
  -3  -6  13        149.29        140.80        15.83 o
  -3  -6  12        311.14        293.37        16.34 o
  -3  -6  11        311.77        279.23        16.33 o
  -3  -6  10        383.36        330.97        12.98 o
  -3  -6   9        776.79        745.11        15.09 o
  -3  -6   8        434.03        483.70        13.98 o
  -3  -6   7         58.55         36.00        13.37 o
  -3  -6   6        163.80        173.95        11.56 o
  -3  -6   5        797.28        802.31        17.99 o
  -3  -6   4        192.47        109.76         2.38 o
  -3  -6   4        324.70        329.56        10.32 o
  -3  -6   3        697.83        697.88         9.47 o
  -3  -6   2        911.78        763.79         5.10 o
  -3  -6   2        918.09        851.49        22.44 o
  -3  -6   1        320.40        303.31        14.12 o
  -3  -6   0        791.68        811.04        16.91 o
  -3  -6  -1        182.58        184.74         7.93 o
  -3  -6  -2         44.83         29.85        10.87 o
  -3  -6  -3        486.28        481.51        15.31 o
  -3  -6  -4        728.82        757.07        25.96 o
  -3  -6  -5        361.56        357.89        22.14 o
  -3  -6  -6        388.54        411.72        21.20 o
   3   6   7        247.60        268.18        14.37 o
   3   6   8        146.32        147.70        14.39 o
   3   6   9         75.51         75.10        21.23 o
   3   6  10         34.56         19.18        31.70 o
   3   6  11         62.81         75.92        24.15 o
   3   7 -15         41.61         45.60        23.02 o
  -3  -7  15         59.80         69.84        37.23 o
  -3  -7  14         56.99         62.33        19.12 o
  -3  -7  14        132.57        144.70        35.55 o
  -3  -7  13         66.19         64.03        19.00 o
  -3  -7  13         67.46         46.42        33.77 o
  -3  -7  12         61.48         74.50        18.97 o
  -3  -7  12        279.19        241.96        33.66 o
  -3  -7  11        164.07        181.50        12.87 o
  -3  -7  11        240.96        245.61        32.76 o
  -3  -7  10       1179.58       1098.82        19.75 o
  -3  -7  10       1285.10       1284.92        39.59 o
  -3  -7   9          0.43         -0.28        10.22 o
  -3  -7   8         62.00         70.65        10.80 o
  -3  -7   7        367.37        323.52        14.55 o
  -3  -7   6        237.59        271.32         9.80 o
  -3  -7   5          0.03          3.79         7.10 o
  -3  -7   4        839.43        891.95        10.70 o
  -3  -7   3         79.59         85.13        12.78 o
  -3  -7   2       1633.84       1569.32        21.80 o
  -3  -7   1         73.13         79.71        12.14 o
  -3  -7   0         49.52         50.37        11.82 o
  -3  -7  -1        142.57        124.52         8.50 o
  -3  -7  -2          1.01         14.24         8.37 o
  -3  -7  -3        420.11        418.03        12.32 o
  -3  -7  -4        139.53        131.23        10.92 o
  -3  -7  -5        101.68        113.25        11.14 o
  -3  -7  -6        287.90        269.35        13.64 o
   3   7   7          1.68         -2.25         9.54 o
   3   7   8         99.94         86.55        20.81 o
   3   7   9         24.06         21.26        20.81 o
   3   7  10          0.61         -8.90        22.85 o
  -3  -8  14         17.85         -4.74        19.47 o
  -3  -8  14         66.63         44.08        36.60 o
  -3  -8  13        136.52        110.00        14.04 o
  -3  -8  13        191.65        154.05        35.08 o
  -3  -8  12        415.70        428.45        25.03 o
  -3  -8  12        582.97        682.61        39.27 o
  -3  -8  11        206.67        179.68        12.04 o
  -3  -8  10          0.02          8.63        12.35 o
  -3  -8  10          1.30         -6.22        29.97 o
  -3  -8   9        171.59        161.56        13.63 o
  -3  -8   8         10.18         25.62        12.79 o
  -3  -8   7          1.96          4.80         8.27 o
  -3  -8   6        352.62        386.86        10.47 o
  -3  -8   5        217.07        214.52        14.84 o
  -3  -8   4        426.14        423.45        16.32 o
  -3  -8   3       1054.98       1006.37        20.05 o
  -3  -8   2        447.82        429.45        15.70 o
  -3  -8   1        511.80        557.03        24.85 o
  -3  -8   0         42.60         56.63        19.07 o
  -3  -8  -1         81.33         93.96        20.26 o
  -3  -8  -2        115.36         80.73        19.16 o
  -3  -8  -3        317.34        322.45        22.34 o
  -3  -8  -4          1.70         20.94        18.06 o
  -3  -8  -5        325.27        346.30        23.27 o
  -3  -8  -6        221.19        231.34        21.37 o
  -3  -8  -7         72.91         66.83        18.96 o
   3   8   8         64.52         51.81        21.30 o
   3   8   9         25.36         -8.85        32.06 o
  -3  -9  14         64.41         85.64        28.04 o
   3   9 -13        407.51        402.91        19.06 o
  -3  -9  12        121.25        140.63        13.20 o
  -3  -9  11        262.01        221.95        12.90 o
  -3  -9  10         63.04         65.86        13.26 o
  -3  -9   9        516.77        559.33        17.75 o
  -3  -9   8         28.17         41.25        13.01 o
  -3  -9   7        261.15        256.58        14.96 o
  -3  -9   6        668.09        660.63        18.19 o
  -3  -9   5        658.24        596.18        18.04 o
  -3  -9   4        336.99        340.36        22.94 o
  -3  -9   3        376.63        401.15        24.12 o
  -3  -9   2        501.87        490.09        25.34 o
  -3  -9   1        558.93        586.86        26.49 o
  -3  -9   0        263.12        267.35        22.91 o
  -3  -9  -1         28.60         10.87        18.50 o
  -3  -9  -2        631.70        715.90        28.31 o
  -3  -9  -3         49.99         35.46        19.13 o
  -3  -9  -4        227.31        187.03        14.41 o
  -3  -9  -5        141.45        149.57        22.01 o
  -3  -9  -6        311.02        324.75        24.49 o
  -3  -9  -7         72.36         62.62        15.60 o
   3   9   8         48.31         56.73        24.40 o
   3  10 -13         67.04         47.83        27.75 o
   3  10 -12        165.18        180.27        30.26 o
  -3 -10  11         93.09        107.83        19.87 o
   3  10 -10        245.83        247.34        20.93 o
  -3 -10   9        210.83        229.32        27.14 o
  -3 -10   8        502.48        511.41        30.64 o
  -3 -10   7         89.48        102.55        26.79 o
  -3 -10   6         71.98         49.06        27.00 o
  -3 -10   5        257.44        312.00        30.58 o
  -3 -10   4        358.20        483.60        32.33 o
  -3 -10   3        230.31        268.70        30.75 o
  -3 -10   2         66.85         78.81        28.20 o
  -3 -10   1        112.68        116.44        29.43 o
  -3 -10   0        542.87        567.35        33.62 o
  -3 -10  -1        182.64        255.49        30.17 o
  -3 -10  -2        243.88        255.67        20.87 o
  -3 -10  -3         94.99        120.54        19.76 o
  -3 -10  -4        131.46        133.07        30.41 o
  -3 -10  -5         84.53         84.76        31.10 o
   3  10   6         51.87         44.25        21.97 o
   3  11 -13         52.91         41.99        24.11 o
   3  11 -12          0.78         10.19        22.30 o
   3  11 -11         42.01         38.19        15.68 o
   3  11 -10         57.01         47.31        15.49 o
   3  11  -9        264.30        294.65        17.48 o
   3  11  -8        242.88        245.25        17.47 o
  -3 -11   7        157.09        153.20        16.39 o
  -3 -11   6         22.43          8.83        20.54 o
  -3 -11   5         70.42         78.29        21.14 o
  -3 -11   4         13.01         33.12        20.87 o
  -3 -11   3         63.16         68.48        21.42 o
  -3 -11   2         13.42         25.20        14.52 o
   3  11  -1        232.27        253.86        17.21 o
   3  11   0         14.88         15.51        14.57 o
  -3 -11  -1        175.97        162.21        16.43 o
  -3 -11  -2          1.73         -4.76        14.75 o
  -3 -11  -3          6.94          5.86        22.44 o
  -3 -12  10         55.19         61.39        32.03 o
   3  12  -9        115.00        126.84        23.41 o
   3  12  -8        117.88         89.72        22.98 o
  -3 -12   7        126.92        129.40        22.86 o
  -3 -12   6        123.65        137.13        22.77 o
   3  12  -5         56.38         47.02        21.46 o
  -3 -12   4         61.37         73.88        21.80 o
  -3 -12   3        139.99        159.20        23.00 o
  -3 -12   2        106.02         85.15        22.62 o
   3  12  -1        120.53        110.56        23.19 o
   3  12   0        135.56        102.81        31.39 o
   3  12   1         47.41         49.14        30.90 o
  -4  12   2        166.73        166.45        27.11 o
  -4  12   1         82.18         21.65        23.70 o
  -4  12   0         13.97         11.42        23.09 o
  -4  12  -2         46.21         29.31        25.07 o
  -4  12  -3        272.19        263.37        18.76 o
  -4  12  -4         48.96         44.33        16.03 o
  -4  12  -5        257.14        224.71        18.51 o
  -4  12  -6         36.32         29.03        16.35 o
  -4  12  -7        184.38        174.86        24.27 o
  -4  12  -8         18.19         29.71        22.29 o
  -4  12 -10        218.68        208.56        26.03 o
  -4  11   3          3.00          0.57        22.42 o
  -4  11   2          0.60          7.10        16.03 o
  -4  11   1        192.10        163.37        17.36 o
  -4  11   0         17.15          6.47        14.75 o
  -4  11  -1         13.01         24.28        23.00 o
  -4  11  -2         19.82         24.19        15.32 o
  -4  11  -3          0.68         13.81        15.01 o
  -4  11  -4          1.27         11.31        14.88 o
   4 -11   4          1.78         18.76        23.50 o
  -4  11  -5          6.43         19.67        15.16 o
   4 -11   5         21.42         58.98        24.79 o
  -4  11  -6         17.90         15.05        15.06 o
  -4  11  -7         91.90         92.45        11.92 o
  -4  11  -8          0.47         11.23        11.65 o
  -4  11  -9         23.25         19.11        20.62 o
  -4  11 -10          0.03         -3.75        21.38 o
  -4  11 -11        130.46        114.09        24.12 o
  -4  11 -11        130.53        137.06        35.21 o
  -4  10   6        106.14        109.89        26.74 o
  -4  10   6        106.61        242.48        39.63 o
  -4  10   5         59.61         46.95        23.54 o
  -4  10   4         60.12         49.44        15.30 o
  -4  10   3          0.35        -12.62        15.17 o
  -4  10   2        103.71         97.69        15.81 o
  -4  10   1        107.27        130.99        15.91 o
  -4  10   0        519.96        489.67        14.00 o
  -4  10  -1        557.89        518.15        16.98 o
  -4  10  -2        147.42        160.62        11.74 o
  -4  10  -3        267.10        270.11        12.70 o
  -4  10  -4         56.07         54.02        10.93 o
  -4  10  -5         10.38         10.34         8.87 o
  -4  10  -6        114.00        111.83        11.32 o
  -4  10  -7        639.88        687.80        15.72 o
  -4  10  -8        123.27        118.08        11.88 o
  -4  10  -9        524.84        553.06        26.28 o
  -4  10 -10         47.71         49.61        14.73 o
  -4  10 -11        257.66        264.40        14.26 o
  -4  10 -12         59.17         32.18        16.58 o
  -4  10 -13          0.63         -1.73        17.03 o
  -4   9   8         25.68         55.09        31.55 o
  -4   9   7         16.76         40.22        24.76 o
  -4   9   6         14.08         40.66        18.59 o
  -4   9   5         56.96        113.36        19.17 o
  -4   9   4        100.83         80.02        15.37 o
  -4   9   3         41.71         49.19        12.33 o
  -4   9   2        192.06        194.92        13.42 o
  -4   9   1         10.92         18.25        12.31 o
  -4   9   0         41.92         31.36        13.32 o
  -4   9  -1        129.95        101.23        18.98 o
  -4   9  -2         56.69         44.50        17.98 o
  -4   9  -3         52.80         68.07        12.08 o
  -4   9  -4         74.87         77.61        12.30 o
  -4   9  -5        104.65        135.80        14.01 o
  -4   9  -6         37.87         40.78        13.59 o
  -4   9  -7         10.70         21.97        16.81 o
  -4   9  -8        227.63        274.83        14.16 o
   4  -9   9         53.22         88.32        13.85 o
   4  -9  10         79.66         71.37        14.82 o
  -4   9 -11         73.93         76.13        14.02 o
  -4   9 -12         12.73          8.37        16.68 o
   4  -9  13         22.09         34.04        27.54 o
   4  -9  14         29.63         59.61        30.72 o
  -4   8   9        107.74        125.98        18.95 o
  -4   8   8         88.41        102.09        17.31 o
  -4   8   7        303.21        264.40        14.47 o
  -4   8   6        239.26        255.99        17.67 o
  -4   8   5        119.42        114.80        10.30 o
  -4   8   4        142.65        144.63        10.32 o
  -4   8   3        486.54        481.58        11.56 o
  -4   8   2        229.88        215.22         9.89 o
  -4   8   1        242.33        248.96        10.17 o
  -4   8   0       1325.15       1433.41        17.98 o
  -4   8  -1        600.64        536.84        13.74 o
  -4   8  -2        257.39        255.59        11.22 o
  -4   8  -3        242.44        251.81        11.62 o
  -4   8  -4        668.16        707.91        17.23 o
  -4   8  -5       1012.65       1124.89        16.10 o
   4  -8   6        298.08        315.18        11.03 o
  -4   8  -7        188.42        179.03         9.72 o
   4  -8   8        615.70        715.58        17.86 o
   4  -8   9        149.66        131.88        13.88 o
   4  -8  10        119.56        107.73        12.09 o
   4  -8  11        185.57        169.26        14.34 o
   4  -8  12        335.60        285.71        16.61 o
   4  -8  13         73.64         72.05        20.22 o
   4  -8  14         96.45         97.47        27.75 o
  -4   7  10         10.67         20.22        34.10 o
  -4   7   9          2.28         44.46        20.77 o
  -4   7   9         58.20         46.40        33.68 o
  -4   7   8         43.73         44.40        19.87 o
  -4   7   8         84.61         85.42        31.97 o
  -4   7   7         99.62        106.19        20.50 o
  -4   7   7        131.26        111.45        31.04 o
  -4   7   6         92.39         86.37        13.13 o
  -4   7   6         93.11         56.83        26.79 o
  -4   7   5        183.84        192.22        11.78 o
  -4   7   5        239.25        235.43        26.81 o
  -4   7   4         78.64        107.63        13.16 o
  -4   7   4        110.52        126.88        19.10 o
  -4   7   3         79.87         76.34        10.35 o
  -4   7   3        125.41        120.71        26.16 o
  -4   7   2        690.14        763.71        14.47 o
  -4   7   2       1125.19       1217.61        33.26 o
  -4   7   1        181.42        156.66         9.46 o
  -4   7   0        186.45        157.26         6.93 o
  -4   7  -1        206.10        150.26         7.91 o
   4  -7   2         61.06         67.50         8.15 o
   4  -7   3          2.80          5.60         6.38 o
   4  -7   4        159.29        156.78         8.04 o
   4  -7   5          9.08          7.51         7.54 o
   4  -7   6        575.31        570.31        10.73 o
   4  -7   7         60.22         63.79         8.14 o
  -4   7  -8         42.16         37.55         9.97 o
   4  -7   9         73.27         78.98        10.77 o
   4  -7  10          0.95         -2.35        10.51 o
  -4   7 -11         41.83         50.02        11.08 o
   4  -7  12         54.07         50.76        11.35 o
  -4   7 -13         73.94         59.20        15.40 o
   4  -7  14         13.54         13.69        23.07 o
  -4   6  10          2.85         41.57        31.06 o
  -4   6   9        265.06        272.13        21.89 o
  -4   6   9        300.03        360.00        32.40 o
  -4   6   8        122.74        133.04        20.15 o
  -4   6   8        569.14        671.64        33.93 o
  -4   6   7        126.15        138.92        19.86 o
  -4   6   7        237.25        212.51        31.28 o
  -4   6   6         14.50         13.98        11.70 o
  -4   6   6         15.27        -28.83        28.83 o
  -4   6   5        101.70        123.81        12.66 o
  -4   6   5        407.48        400.00        31.06 o
  -4   6   4         14.26         16.47         8.49 o
  -4   6   4         67.33         27.24        23.98 o
  -4   6   3        642.47        667.76        11.85 o
  -4   6   3        713.66        834.41        33.35 o
  -4   6   2         23.23         15.72         8.65 o
  -4   6   1        382.74        391.81        10.31 o
  -4   6   0          1.58          6.90         6.30 o
  -4   6  -1       1395.91       1292.64        12.22 o
  -4   6  -3       1117.07       1007.86        10.27 o
  -4   6  -4       1376.10       1298.01        12.08 o
  -4   6  -5        857.37        816.93        11.03 o
   4  -6   6         12.14         15.44         9.15 o
  -4   6  -7         94.13        107.64         9.90 o
   4  -6   8         70.18         57.75        10.46 o
   4  -6   9        404.37        394.16        12.62 o
   4  -6  10          1.02         -2.70         9.83 o
  -4   6 -11        146.92        136.54        11.31 o
   4  -6  12        590.31        638.86        19.76 o
  -4   6 -13         46.25         45.91        15.41 o
  -4   6 -14          1.20         11.18        16.18 o
   4  -6  15          8.60          6.93        25.26 o
  -4   5  11          3.89         10.98        22.31 o
  -4   5  10        158.82        204.79        23.83 o
  -4   5   9          5.79         23.99        20.07 o
  -4   5   8        202.14        216.30        21.93 o
  -4   5   7        334.04        367.95        12.19 o
  -4   5   6        328.97        300.94        12.31 o
  -4   5   5         22.28         29.77        10.38 o
  -4   5   4         65.45         92.72         8.91 o
  -4   5   3        302.48        287.47        10.04 o
  -4   5   2         21.73         28.15         7.83 o
  -4   5   1        533.42        485.30        11.92 o
  -4   5   0        207.94        228.84         9.14 o
  -4   5  -1        732.05        688.06        12.54 o
  -4   5  -2        656.75        717.77         8.44 o
  -4   5  -3        274.67        320.58         7.52 o
  -4   5  -4        585.18        606.76         9.58 o
   4  -5   5         28.49         17.44         9.29 o
   4  -5   6        287.08        255.64        10.59 o
  -4   5  -7         61.87         40.66         9.81 o
   4  -5   8         23.81         12.12        10.64 o
   4  -5   9        303.90        274.93        12.17 o
  -4   5 -10        406.79        410.52        15.31 o
  -4   5 -11        187.49        148.96        13.30 o
  -4   5 -12          7.52          6.42        14.66 o
  -4   5 -13        184.07        143.69        16.42 o
  -4   5 -14          3.44         -7.70        15.62 o
   4  -5  15          1.69        -25.85        25.85 o
  -4   4  12        358.75        367.58        29.52 o
  -4   4  11        148.99        143.52        26.38 o
  -4   4  10        305.42        306.09        27.10 o
  -4   4   9        148.89        154.70        20.44 o
  -4   4   8        329.50        329.97        26.16 o
  -4   4   7        921.49        864.64        20.04 o
  -4   4   6       1319.47       1270.17        13.77 o
  -4   4   5        430.57        393.79         9.20 o
  -4   4   4       2195.22       1975.33        10.79 o
  -4   4   4       2518.98       2677.61        26.50 o
  -4   4   3       1708.00       1709.77        17.77 o
   4  -4  -2        277.87        372.41        17.59 o
  -4   4   2       1752.68       1729.22        10.56 o
   4  -4  -1        108.15        114.61        15.67 o
  -4   4   1       1420.60       1493.15        11.57 o
   4  -4   0       3044.78       2985.26        15.63 o
  -4   4  -1       1901.54       1859.99         9.97 o
  -4   4  -1       3339.48       3161.13        19.07 o
   4  -4   2       3777.68       3829.08        17.17 o
  -4   4  -3       1817.36       1935.23        14.70 o
   4  -4   4       2160.40       2139.83        20.13 o
   4  -4   5       1730.27       1825.99        17.74 o
   4  -4   6       2088.17       2284.15        19.99 o
  -4   4  -7        340.77        313.59        13.26 o
  -4   4  -8       1038.05       1018.83        16.94 o
  -4   4  -9       1163.87       1272.54        21.85 o
  -4   4 -10        314.64        325.04        14.51 o
   4  -4  11        196.79        219.43        16.91 o
   4  -4  12        295.18        340.34        21.42 o
   4  -4  13        186.25        213.34        20.13 o
  -4   4 -14        329.53        367.74        32.87 o
  -4   3  14          1.02         30.47        23.92 o
  -4   3  13         26.48         27.40        16.00 o
  -4   3  12         19.82         32.09        14.67 o
  -4   3  11          7.62         12.24        13.66 o
  -4   3  10         64.08         72.49        13.91 o
  -4   3   9         19.99         32.54        10.91 o
  -4   3   8        221.02        215.77        11.70 o
  -4   3   7        406.17        411.42        10.08 o
  -4   3   6         42.27         28.05         2.17 o
  -4   3   5        394.16        380.83         8.22 o
  -4   3   4         81.33         70.69         3.18 o
  -4   3   3         94.72         95.14         3.48 o
  -4   3   2        493.54        511.27         5.37 o
  -4   3   1         11.42         21.80         5.07 o
   4  -3   0         11.62         15.56         2.39 o
   4  -3   1        347.76        411.95         5.53 o
  -4   3  -2        826.75        848.49         9.21 o
  -4   3  -3       2794.68       2587.35        13.64 o
  -4   3  -4        610.79        589.76         8.66 o
   4  -3   5         92.53         89.40         7.16 o
   4  -3   6         78.38         75.75         7.82 o
   4  -3   7        301.32        358.11         9.87 o
  -4   3  -8          0.76         -0.05         6.31 o
   4  -3   9        171.30        185.98        10.49 o
   4  -3  10        451.27        472.97        12.10 o
  -4   3 -11         22.41         23.84        13.76 o
   4  -3  12        162.87        186.32        16.07 o
  -4   3 -13         94.54        108.61        15.54 o
   4  -3  14         87.91         88.52        16.61 o
  -4   2  14         30.75         60.72        31.48 o
  -4   2  13        607.23        536.05        24.26 o
  -4   2  12        147.03        135.19        20.18 o
  -4   2  11        331.34        341.12        16.08 o
  -4   2  10        307.42        342.46        17.44 o
  -4   2   9        201.42        196.45        13.95 o
  -4   2   8        118.95        108.55        13.09 o
  -4   2   7       1594.42       1683.35        20.42 o
  -4   2   6       1059.08       1252.13        22.86 o
  -4   2   6       1090.01       1224.03        17.39 o
  -4   2   5       1966.46       1723.63        17.59 o
  -4   2   5       3283.13       3322.00        26.47 o
  -4   2   4        990.21       1035.32        10.93 o
   4  -2  -4       1099.42       1153.20        11.33 o
   4  -2  -3        980.18        910.90         7.28 o
  -4   2   2       2539.68       2487.25         9.22 o
   4  -2  -1         99.75        124.02         4.33 o
   4  -2   0       1725.47       1875.89        11.58 o
   4  -2   1        283.35        297.36         5.46 o
  -4   2  -2       3283.20       3347.22        16.27 o
   4  -2   3       1882.62       1779.33        13.29 o
   4  -2   4        751.26        726.60        12.20 o
   4  -2   5        893.22        922.10        12.40 o
  -4   2  -6       1741.16       1783.82        20.65 o
   4  -2   6       3228.21       3126.61        18.95 o
  -4   2  -7         40.89         42.76         9.76 o
   4  -2   7        841.77        983.09        14.24 o
  -4   2  -8        625.36        691.90        12.36 o
   4  -2   8       1473.46       1581.30        16.78 o
   4  -2   9         95.65         77.54        12.87 o
   4  -2  10        265.82        249.38        18.90 o
   4  -2  11        384.65        434.79        21.82 o
   4  -2  12        293.23        328.92        22.23 o
   4  -2  13        130.91        162.96        22.10 o
   4  -2  14        555.95        583.74        39.13 o
  -4   1  14        109.84         76.50        16.65 o
  -4   1  13        123.82        114.31        12.37 o
  -4   1  12         43.89         52.42        11.45 o
  -4   1  11        550.01        560.21        14.11 o
  -4   1  10         29.16         40.78        10.17 o
  -4   1   9         22.08         23.85         7.14 o
  -4   1   8        316.56        317.93        10.92 o
  -4   1   7        430.92        405.74        10.75 o
  -4   1   6       1370.06       1275.18        13.03 o
  -4   1   5        498.91        438.80        10.30 o
  -4   1   4        321.15        279.85         6.60 o
  -4   1   3       1259.12       1194.05         9.01 o
   4  -1  -2         91.85         65.56         5.47 o
  -4   1   1        245.39        252.26         8.24 o
  -4   1   0       6643.93       6591.78        28.71 o
  -4   1  -1        205.68        223.72         8.07 o
   4  -1   2         76.74         67.27         8.14 o
  -4   1  -3       1316.88       1254.96        11.80 o
  -4   1  -4        321.17        281.81         6.92 o
  -4   1  -5        635.86        585.74         8.60 o
  -4   1  -6       1036.91        968.25        10.35 o
  -4   1  -7        471.34        473.41         8.35 o
  -4   1  -8        346.27        347.37         7.46 o
   4  -1   9         17.00          9.35        12.75 o
   4  -1  10         31.61         20.85        13.84 o
   4  -1  11        436.24        477.28        26.66 o
   4  -1  12         56.36         65.04        23.77 o
   4  -1  13        157.16        154.94        24.76 o
   4  -1  14         83.13         71.05        23.87 o
  -4   0  15        231.54        216.98        24.75 o
  -4   0  14        545.02        541.79        20.03 o
  -4   0  13         87.73         97.84        16.28 o
  -4   0  12        189.37        194.86        19.31 o
  -4   0  11         72.80         47.18        17.98 o
  -4   0  10         28.36         27.51        16.69 o
  -4   0   9        376.30        355.55        14.68 o
  -4   0   8        234.52        199.21        13.57 o
  -4   0   7        616.64        612.93        18.40 o
  -4   0   7       1470.89       1408.63        21.37 o
  -4   0   6        309.24        288.23        14.72 o
  -4   0   6       1585.06       1470.59        19.32 o
  -4   0   5        435.67        450.23        10.56 o
  -4   0   4        113.29        122.52        11.73 o
   4   0  -3       3625.61       3532.89        20.81 o
   4   0  -2        640.55        519.26        10.38 o
  -4   0   1       5228.90       5394.08        24.90 o
  -4   0   0        218.15        244.83         9.44 o
   4   0   1          3.41         22.82         8.38 o
  -4   0  -2          2.65         47.12         8.55 o
  -4   0  -3        726.22        717.46        16.31 o
  -4   0  -4        860.64        850.14        10.85 o
  -4   0  -5       1687.14       1664.54        14.24 o
  -4   0  -6       1129.65       1055.77        12.23 o
  -4   0  -7        302.76        286.56        10.25 o
   4   0   7        306.97        301.97        25.72 o
   4   0   8          8.24         24.55         7.51 o
   4   0   8        288.09        297.21        27.29 o
   4   0   9         28.41         32.39        12.88 o
   4   0  10          0.30        -17.63        17.63 o
   4   0  10         55.18         98.57        24.16 o
   4   0  11        210.13        143.97        30.48 o
   4   0  12         66.86         46.22        22.06 o
   4   0  13        489.18        512.68        39.40 o
  -4  -1  16         34.63         67.97        25.99 o
  -4  -1  15          0.09         20.61        16.50 o
  -4  -1  14         70.09         79.95        15.20 o
  -4  -1  13         94.15         85.72        14.55 o
  -4  -1  12        247.06        248.58         9.84 o
  -4  -1  11          1.65         16.60         8.67 o
  -4  -1  10         10.80         13.82         8.89 o
  -4  -1   9        128.63        117.22        10.61 o
  -4  -1   8        371.24        382.90        11.13 o
  -4  -1   7        293.86        325.35        10.05 o
  -4  -1   6        498.15        511.31         9.92 o
  -4  -1   5        112.76        101.53         7.15 o
  -4  -1   4        944.87        994.36        16.39 o
  -4  -1   3        570.48        592.31         8.89 o
   4   1  -2        430.43        392.75        10.79 o
  -4  -1   1        581.82        541.57         8.80 o
  -4  -1   0         42.25         38.80         8.29 o
   4   1   1       1519.23       1422.17        14.23 o
  -4  -1  -2        200.64        187.70        13.76 o
  -4  -1  -3         11.32         -2.95        11.72 o
  -4  -1  -4       2196.34       2216.35        24.94 o
  -4  -1  -5         99.70         83.61         9.01 o
  -4  -1  -6         32.53         35.72         6.01 o
   4   1   7        260.04        283.86         5.55 o
   4   1   8          1.79          3.94         7.42 o
   4   1   9          0.27         -3.38        12.71 o
   4   1  10        125.09        124.70        13.82 o
   4   1  11          0.23         13.23        13.17 o
   4   1  12        809.59        815.32        33.05 o
   4   1  13         10.87         -8.15        23.40 o
  -4  -2  16         75.95         75.90        30.62 o
  -4  -2  15         21.59         21.24        18.27 o
  -4  -2  14         74.69         83.58        18.19 o
  -4  -2  13        380.18        365.16        19.13 o
  -4  -2  12         57.54         74.96        12.87 o
  -4  -2  11         28.94         36.39        10.82 o
  -4  -2  10       1910.05       2096.01        25.45 o
  -4  -2   9        161.52        183.36        10.86 o
  -4  -2   8        940.24        897.84        13.79 o
  -4  -2   7         68.72         72.96        11.13 o
  -4  -2   6       1345.35       1313.92        17.60 o
  -4  -2   5       2267.01       2067.36        18.87 o
  -4  -2   4       2424.77       2378.51        18.78 o
  -4  -2   3         63.02         76.93         9.22 o
   4   2  -2       4125.26       3693.61        23.24 o
  -4  -2   1        460.60        461.84         7.74 o
   4   2  -1        808.91        802.46        13.88 o
  -4  -2   0        348.61        434.65        12.45 o
  -4  -2   0       3268.80       2910.62        20.68 o
   4   2   1         83.28         71.67        11.14 o
  -4  -2  -2       1971.66       2035.37        28.13 o
  -4  -2  -3       2983.18       3042.10        21.80 o
  -4  -2  -4       1523.53       1725.78        16.78 o
  -4  -2  -5         69.66         55.36         9.66 o
   4   2   6        873.77        898.16        10.23 o
   4   2   7        129.41        152.06        11.17 o
   4   2   8       1609.71       1768.51        18.22 o
   4   2   9         34.39         33.30        15.05 o
   4   2  10         49.25         57.06        17.83 o
   4   2  11        413.89        416.06        18.63 o
   4   2  12         81.80        107.07        18.36 o
   4   2  13         28.06         -5.16        42.02 o
  -4  -3  16         14.70          9.43        26.97 o
  -4  -3  15         39.23         33.23        16.44 o
   4   3 -14        168.64        148.88        12.87 o
  -4  -3  13        447.67        433.12        14.12 o
  -4  -3  12        377.71        386.40        13.72 o
  -4  -3  11        320.85        285.09        10.95 o
  -4  -3  10        141.83        142.73         9.98 o
  -4  -3   9        534.30        556.94        11.99 o
  -4  -3   8       1132.90       1083.15        16.63 o
  -4  -3   7        250.69        302.00         9.91 o
  -4  -3   6        272.23        279.01         8.46 o
  -4  -3   5       1109.48       1107.99        10.14 o
  -4  -3   4        735.22        702.32         9.81 o
  -4  -3   3       3854.13       3585.91        29.86 o
  -4  -3   2        429.30        469.30         9.65 o
  -4  -3   1        424.73        446.83         5.40 o
  -4  -3   0       3168.34       2764.09        21.51 o
  -4  -3  -1        813.56        854.16        10.57 o
  -4  -3  -2        896.45        820.49        14.70 o
  -4  -3  -3        358.09        401.56        11.90 o
  -4  -3  -4        248.97        311.61        11.55 o
  -4  -3  -5       1462.75       1557.88        16.85 o
   4   3   6        596.00        705.24        15.81 o
   4   3   7        108.46        125.06         9.62 o
   4   3   8        360.43        356.82        15.78 o
   4   3   9        452.50        501.91        20.60 o
   4   3  10        339.51        378.78        17.99 o
   4   3  11        201.04        209.60        16.90 o
   4   3  12         46.98         24.37        19.32 o
  -4  -4  16          0.04          5.70        25.90 o
  -4  -4  15          9.44         13.81        12.66 o
   4   4 -14         10.12         19.91        13.94 o
  -4  -4  14        112.08        118.43        32.21 o
  -4  -4  13        303.80        308.92        13.06 o
  -4  -4  12         51.18         59.40        11.29 o
  -4  -4  11       1048.37        955.62        13.42 o
  -4  -4  10         50.76         56.05         9.06 o
  -4  -4   9        852.53        808.68        12.46 o
  -4  -4   8        795.76        783.65        12.02 o
  -4  -4   7         45.41         69.69         9.38 o
  -4  -4   6        515.90        520.66         8.49 o
  -4  -4   5       1777.39       1676.62        11.05 o
  -4  -4   4        771.47        789.15         8.33 o
  -4  -4   3       1740.67       1567.45        19.25 o
  -4  -4   2          6.96         23.97         9.93 o
  -4  -4   1        479.18        474.10         5.59 o
  -4  -4   0        913.84        916.16         7.59 o
  -4  -4  -1        189.75        207.48         7.17 o
   4   4   2        465.34        476.28         6.71 o
  -4  -4  -3         24.18         39.80         9.17 o
  -4  -4  -4        290.98        330.15        10.76 o
  -4  -4  -5       1153.29       1142.21        14.24 o
   4   4   6         21.25         34.73        10.94 o
   4   4   7          9.29         12.44         9.03 o
   4   4   8        640.78        656.87        18.22 o
   4   4   9         29.43         36.73        13.28 o
   4   4  10        134.83        139.23        14.79 o
   4   4  11          0.05          5.76        14.18 o
   4   4  12         20.66         30.97        15.98 o
   4   5 -16         79.09         61.68        23.82 o
   4   5 -15         15.83         20.26        20.66 o
  -4  -5  15         20.14         -2.46        23.21 o
  -4  -5  14          8.46          7.60        18.88 o
  -4  -5  14         39.06         40.75        21.52 o
  -4  -5  13          8.31         29.13        17.90 o
  -4  -5  13        177.58        170.46        20.78 o
  -4  -5  12        459.11        410.91        22.41 o
  -4  -5  12        590.53        545.70        23.30 o
  -4  -5  11         33.19         38.60         9.92 o
  -4  -5  11        210.25        209.22        31.17 o
  -4  -5  10        369.23        353.67        15.05 o
  -4  -5  10        650.57        654.45        21.67 o
  -4  -5   9        606.28        629.89        12.01 o
  -4  -5   8          3.27          4.47         8.32 o
  -4  -5   7          8.17          6.40         9.24 o
  -4  -5   6        949.94        824.74        13.06 o
  -4  -5   5          9.05         10.75         4.63 o
  -4  -5   4        867.70        791.20        16.98 o
  -4  -5   3         31.38         32.56        11.50 o
  -4  -5   2       1385.51       1382.31         9.46 o
  -4  -5   1        795.50        808.54         9.15 o
  -4  -5   0         38.26         41.05         4.74 o
  -4  -5  -1        176.99        166.55         3.98 o
  -4  -5  -2        294.44        275.69         6.51 o
  -4  -5  -3          0.80         -3.47         9.45 o
  -4  -5  -4         68.15         56.18         9.26 o
  -4  -5  -5        392.06        407.50        20.30 o
  -4  -5  -6        372.04        410.76        20.49 o
   4   5   7        234.15        241.62        13.12 o
   4   5   8        173.79        183.21        14.62 o
   4   5   9        223.84        200.60        15.46 o
   4   5  10         40.47         37.71        19.16 o
   4   5  10         46.87         38.01        29.78 o
   4   5  11          5.69         26.57        22.71 o
  -4  -6  15         12.05          2.65        17.02 o
  -4  -6  14        126.07         96.21        12.60 o
  -4  -6  13        168.98        158.08        12.73 o
  -4  -6  12        490.46        468.80        14.73 o
  -4  -6  11         19.63         28.45         9.29 o
  -4  -6  10        122.95        103.70         9.39 o
  -4  -6   9        219.32        190.50         9.61 o
  -4  -6   8        157.59        133.88        10.02 o
  -4  -6   7       1238.91       1224.35        15.29 o
  -4  -6   6        575.59        568.08        11.79 o
  -4  -6   5        310.00        293.17         9.60 o
  -4  -6   4        858.88        835.40        18.52 o
  -4  -6   3        316.25        275.12        14.70 o
  -4  -6   2        417.05        400.27         9.29 o
  -4  -6   1       1135.38       1143.09        19.09 o
  -4  -6   0        260.99        240.37        12.96 o
  -4  -6  -1        711.97        756.14        16.20 o
  -4  -6  -2        945.16        950.33        11.02 o
  -4  -6  -3        151.47        140.46        10.97 o
  -4  -6  -4        168.66        187.94        18.73 o
  -4  -6  -5        131.04        103.70        18.28 o
  -4  -6  -6         24.81         40.40        17.00 o
   4   6   7        466.69        470.13        15.68 o
   4   6   8        166.13        153.58        14.65 o
   4   6   9        159.17        158.62        15.37 o
   4   6  10          9.15        -10.66        23.17 o
  -4  -7  15         24.91          4.46        21.10 o
  -4  -7  14        235.67        242.06        17.40 o
  -4  -7  13         98.96         83.36        16.30 o
  -4  -7  12        667.42        711.15        22.87 o
  -4  -7  11        132.42        141.58        14.33 o
  -4  -7  10        280.14        274.24        14.05 o
  -4  -7   9        118.29        114.80        13.39 o
  -4  -7   8        225.42        229.82        13.65 o
  -4  -7   7         35.43         19.33        12.34 o
  -4  -7   6         95.58        103.01        13.13 o
  -4  -7   5        454.87        496.05        13.36 o
  -4  -7   5        709.58        754.12        32.82 o
  -4  -7   4        631.98        652.64        21.29 o
  -4  -7   3        327.06        383.74        19.66 o
  -4  -7   2        761.23        839.39        22.28 o
  -4  -7   1        680.80        696.07        20.97 o
  -4  -7   0        111.29        108.53        16.73 o
  -4  -7  -1         29.40          5.35        15.31 o
  -4  -7  -2        180.06        195.06        25.62 o
  -4  -7  -3         89.93        107.53        25.24 o
  -4  -7  -4        219.43        229.23        24.57 o
  -4  -7  -5        107.43        120.26        25.04 o
  -4  -7  -6        845.92        947.31        32.74 o
   4   7   7        117.71        135.32        17.66 o
   4   7   8        226.76        253.91        32.03 o
   4   7   9         21.81         19.01        29.64 o
  -4  -8  15         42.01         29.66        16.22 o
  -4  -8  14        101.55         55.15        13.10 o
  -4  -8  13         16.91         11.44        12.02 o
  -4  -8  12        119.27        115.50        12.22 o
  -4  -8  11         14.82         20.20        10.14 o
  -4  -8  10         19.64         18.67        11.86 o
  -4  -8   9        168.31        171.71        10.46 o
  -4  -8   8        481.24        504.87        12.02 o
  -4  -8   7         19.07         22.41         8.27 o
  -4  -8   6         32.71         36.75        13.48 o
  -4  -8   5         14.24         10.57        13.07 o
  -4  -8   4        120.53        117.80        14.05 o
  -4  -8   3        120.79        114.15        13.91 o
  -4  -8   2        292.92        307.14        15.34 o
  -4  -8   1         15.35          1.90        12.62 o
  -4  -8   0        178.80        195.36        13.45 o
  -4  -8  -1          3.82         -8.57        18.07 o
  -4  -8  -2         66.26         56.01        19.35 o
  -4  -8  -3          0.01         11.38        18.72 o
  -4  -8  -4          9.97          3.82        18.06 o
  -4  -8  -5        140.81        124.45        20.32 o
  -4  -8  -6        149.41        122.15        20.40 o
  -4  -8  -7          1.38          8.93        20.04 o
   4   8   8         12.98        -15.84        23.28 o
  -4  -9  15         68.53         21.61        33.52 o
  -4  -9  14         77.10         68.93        22.35 o
  -4  -9  13         22.36          1.70        20.23 o
  -4  -9  12         93.93         89.48        18.05 o
  -4  -9  11        200.97        191.39        20.53 o
  -4  -9  10        555.42        595.51        23.51 o
  -4  -9   9        304.52        295.20        20.84 o
  -4  -9   8        206.78        219.17        20.25 o
  -4  -9   7        193.15        222.14        20.57 o
  -4  -9   6        395.33        409.33        21.55 o
  -4  -9   5        313.44        320.73        20.88 o
  -4  -9   4         34.73         33.16        18.71 o
  -4  -9   3         45.50         30.79        17.61 o
  -4  -9   3         45.75         46.23        27.18 o
  -4  -9   2        278.74        267.41        19.62 o
  -4  -9   1        496.06        556.79        32.79 o
  -4  -9   0        158.27        156.76        28.53 o
  -4  -9  -1        221.76        251.55        31.20 o
  -4  -9  -2        274.33        285.12        30.50 o
  -4  -9  -3        585.68        622.41        33.71 o
  -4  -9  -4        158.29        176.12        29.41 o
  -4  -9  -5        123.57        117.69        29.42 o
  -4  -9  -6         17.78         22.23        30.94 o
   4  10 -13          5.94          1.17        16.10 o
  -4 -10  12         52.11         41.31        22.39 o
  -4 -10  11        212.26        197.76        16.07 o
  -4 -10  10         76.36         64.80        14.59 o
  -4 -10   9        234.82        180.05        15.84 o
  -4 -10   8         35.78         56.09        14.50 o
  -4 -10   7        311.14        278.72        16.50 o
  -4 -10   6        108.37        103.42        14.76 o
  -4 -10   5        132.66        121.03        14.95 o
  -4 -10   4         41.16         49.34        20.19 o
  -4 -10   3        132.39        134.35        21.78 o
  -4 -10   2         82.80         82.73        20.85 o
  -4 -10   1        339.34        332.01        25.87 o
  -4 -10   0         39.65         70.34        21.27 o
  -4 -10  -1        209.65        176.63        23.12 o
  -4 -10  -2         90.16         99.72        22.78 o
  -4 -10  -3        167.51        209.14        24.22 o
  -4 -10  -4         66.70         76.26        23.36 o
  -4 -10  -5          7.51         -3.59        22.80 o
  -4 -10  -6         20.00         16.51        23.53 o
  -4 -11  11          0.41         14.38        21.54 o
  -4 -11  10        156.15        119.66        23.47 o
  -4 -11   9         55.70         81.06        22.35 o
  -4 -11   8        475.60        496.61        28.20 o
  -4 -11   7         58.73         47.69        21.75 o
  -4 -11   6         68.08         62.94        22.43 o
  -4 -11   5         22.04         29.10        21.74 o
  -4 -11   4         94.78        111.25        22.95 o
  -4 -11   3          3.07         17.72        21.50 o
  -4 -11   2         18.57         18.43        21.48 o
  -4 -11   1         61.59         66.96        22.81 o
  -4 -11   0        187.73        232.57        25.99 o
  -4 -11  -1         67.04         83.68        23.93 o
   4  11   2        125.12        106.03        16.62 o
  -4 -12  10         26.68          4.28        23.79 o
  -4 -12   9         16.66         26.16        23.73 o
  -4 -12   8         47.82         49.39        24.16 o
  -4 -12   7         40.10         29.87        23.49 o
  -4 -12   6          8.96         13.85        24.26 o
  -4 -12   5        110.13        118.77        26.35 o
  -4 -12   4         37.85         29.81        23.43 o
   4  12  -1          2.92         17.70        23.35 o
   4  12   0         31.84         39.65        23.36 o
   4  12   1         22.82         21.54        23.04 o
  -5  12  -5         18.57         58.93        33.29 o
  -5  12  -6         14.12         36.26        32.91 o
  -5  12  -7         52.13         82.88        20.54 o
  -5  12  -8          1.87         29.82        24.00 o
  -5  11   3         33.50         30.95        23.26 o
  -5  11   2         84.66         51.55        23.10 o
  -5  11   1         56.13         43.25        23.38 o
  -5  11   0        124.74        104.87        18.34 o
  -5  11  -1        256.15        259.63        19.25 o
   5 -11   2        224.97        217.11        14.15 o
  -5  11  -3        101.26         76.69        12.90 o
  -5  11  -4         97.84         95.31        12.96 o
  -5  11  -5        291.57        295.50        14.72 o
  -5  11  -6        231.25        226.94        14.37 o
  -5  11  -7        161.24        157.28        18.24 o
  -5  11  -8         43.56         37.46        16.50 o
  -5  11  -9        111.60         96.76        23.91 o
  -5  11 -10         27.69         38.92        24.91 o
  -5  10   4          0.35         17.99        15.59 o
  -5  10   3          1.06         19.79        15.09 o
  -5  10   2         28.33         25.14        15.06 o
  -5  10   1          3.84         19.69        11.47 o
   5 -10   0          9.99         10.43        11.25 o
  -5  10  -1        326.57        344.20        16.36 o
  -5  10  -2         78.78         56.82        15.79 o
   5 -10   2         98.75         63.71        25.95 o
  -5  10  -3         34.75         42.73        11.47 o
  -5  10  -4         26.40         32.29        11.51 o
   5 -10   5          7.22         17.72        11.24 o
  -5  10  -6         49.73         64.15        11.55 o
  -5  10  -7         21.25         36.15        11.55 o
  -5  10  -8         22.94         29.68        11.67 o
  -5  10  -9         59.20         51.97        15.65 o
  -5  10 -10          0.12         -1.92        15.57 o
  -5  10 -11         74.39         78.03        17.40 o
  -5  10 -12         12.43        -12.95        24.02 o
  -5   9   7          0.28         39.16        24.24 o
  -5   9   6        192.68        185.95        25.29 o
  -5   9   6        226.42        298.74        36.11 o
  -5   9   5         13.83         51.99        22.43 o
  -5   9   5        286.69        279.34        26.63 o
  -5   9   4        265.72        254.95        16.57 o
  -5   9   4        277.89        292.96        31.11 o
  -5   9   3        187.71        184.23        12.33 o
  -5   9   3        276.00        301.53        29.93 o
  -5   9   2        311.69        300.43        12.90 o
  -5   9   2        436.66        528.81        31.88 o
  -5   9   1          4.92          2.71        10.86 o
  -5   9   0         54.97         42.09        15.44 o
   5  -9   0        294.01        303.32        26.37 o
  -5   9  -1         20.02         19.05        15.09 o
   5  -9   1        314.86        320.35        27.42 o
  -5   9  -2        473.53        464.37        18.57 o
   5  -9   2        577.49        573.35        29.78 o
  -5   9  -3        430.92        429.35        18.47 o
   5  -9   3        756.78        751.15        31.57 o
  -5   9  -4        137.48        140.26        11.19 o
   5  -9   4        495.57        521.60        29.51 o
  -5   9  -5        389.90        389.28        12.92 o
   5  -9   5        405.03        466.94        30.01 o
  -5   9  -6        316.11        279.93        12.79 o
  -5   9  -7          3.79         22.75        10.77 o
  -5   9  -8        165.26        176.36        15.67 o
  -5   9  -9        116.76        133.97        15.51 o
  -5   9 -10         16.10         21.46        14.51 o
  -5   9 -11        360.82        377.96        19.06 o
  -5   9 -12         44.62         39.23        13.14 o
   5  -9  13        122.83        115.51        24.94 o
  -5   8   8         11.17         13.26        17.68 o
  -5   8   7         90.83        126.12        17.85 o
  -5   8   6        215.85        220.03        16.97 o
  -5   8   5        147.10        141.51        13.41 o
  -5   8   4         71.95         95.74        10.26 o
  -5   8   3         10.75         22.79        10.06 o
  -5   8   2         14.53         15.55         9.76 o
  -5   8   1         44.04         47.60        10.41 o
  -5   8   0         37.33         56.89        11.73 o
  -5   8  -1         21.65         34.98        11.59 o
  -5   8  -2        665.85        662.36        15.92 o
  -5   8  -3        687.96        711.84        12.74 o
  -5   8  -4         26.99         44.99         9.25 o
  -5   8  -5         46.86         65.04        12.62 o
  -5   8  -6         57.69         69.07        11.90 o
  -5   8  -7         17.76         25.24        13.30 o
   5  -8   8         13.34         27.01        10.85 o
   5  -8   9         92.76        103.31        11.22 o
   5  -8  10        142.55        140.03        12.45 o
  -5   8 -11        167.79        174.60        13.08 o
  -5   8 -12        104.99        127.46        13.48 o
   5  -8  13          8.50         29.46        22.65 o
   5  -8  14         23.31         29.36        25.10 o
  -5   7   9         97.74         85.02        28.12 o
  -5   7   8        276.61        328.90        30.90 o
  -5   7   7        184.79        207.69        15.64 o
  -5   7   6        747.32        788.93        21.26 o
  -5   7   5        422.18        375.77        21.64 o
  -5   7   4        191.37        204.17        13.16 o
  -5   7   3         55.73         42.42        12.61 o
  -5   7   2          1.96         24.84        12.63 o
  -5   7   1         69.80         74.42        12.06 o
  -5   7   0        364.61        342.44        19.16 o
  -5   7  -1        652.72        649.56        20.15 o
  -5   7  -2       5394.60       5710.71        35.23 o
  -5   7  -3        767.57        919.92        20.25 o
  -5   7  -4        423.15        435.17        18.74 o
   5  -7   5         77.42         88.02        13.25 o
  -5   7  -6          2.06         -3.59        12.31 o
   5  -7   7         71.87         68.50        13.46 o
   5  -7   8        148.13        156.99        13.31 o
  -5   7  -9        319.43        334.69        14.20 o
   5  -7  10        821.10        924.61        23.94 o
  -5   7 -11        143.18        135.95        14.17 o
   5  -7  12        365.29        406.57        21.73 o
   5  -7  13         76.95         77.79        26.35 o
   5  -7  14         68.04         60.23        30.90 o
  -5   6  10         26.53         11.56        24.76 o
  -5   6   9         99.58         96.58        25.05 o
  -5   6   8         65.91         37.54        22.64 o
  -5   6   7          7.56          7.95        22.14 o
  -5   6   6        127.62        172.46        15.59 o
  -5   6   5         14.18         11.46         9.20 o
  -5   6   4          0.14         25.18         8.31 o
  -5   6   3          0.56         12.01         8.63 o
  -5   6   2        341.25        358.89        11.16 o
  -5   6   1        133.48        136.13         9.74 o
  -5   6   0        510.26        513.83        11.88 o
  -5   6  -1         22.23         43.25        13.73 o
  -5   6  -2        768.06        794.16        11.75 o
   5  -6   3        211.23        216.93         7.40 o
  -5   6  -4         63.90         61.40         7.99 o
   5  -6   5        246.23        265.09        10.04 o
  -5   6  -6         12.58          6.19         8.89 o
   5  -6   7          1.01         -6.60         9.18 o
   5  -6   8         89.53         89.84        10.09 o
   5  -6   9        327.18        326.84        12.30 o
   5  -6  10          0.45         -0.29        10.47 o
  -5   6 -11         72.83         73.42        11.22 o
   5  -6  12         15.06         -0.96        14.23 o
  -5   6 -13         38.35         32.52        15.79 o
   5  -6  14          4.62         -3.04        24.60 o
  -5   5  11         78.91        110.99        31.85 o
  -5   5  10         26.86         35.13        27.43 o
  -5   5   9        123.86        210.12        28.17 o
  -5   5   8        180.85        172.54        28.84 o
  -5   5   7        182.58        164.87        16.35 o
  -5   5   7        239.39        195.00        27.42 o
  -5   5   6         11.78         23.09        14.65 o
  -5   5   6        301.17        252.80        24.60 o
  -5   5   5        295.34        360.38        19.84 o
  -5   5   5        488.13        479.02        30.77 o
  -5   5   4        131.56        103.78        17.54 o
  -5   5   4        900.46        776.47        16.59 o
  -5   5   3          2.12         40.34        17.24 o
  -5   5   3        301.60        283.84        18.74 o
  -5   5   2          0.03          4.90        11.67 o
  -5   5   2         71.78         51.59        26.51 o
  -5   5   1       2068.86       1893.93        33.01 o
  -5   5   1       2109.23       2059.52        25.50 o
  -5   5   0         54.30         48.37        12.81 o
   5  -5   0        466.96        435.43        26.32 o
   5  -5   1        742.43        704.38        17.15 o
   5  -5   2          0.13         12.00         6.31 o
   5  -5   2        561.56        569.14        26.37 o
   5  -5   3        545.70        535.52         9.67 o
   5  -5   4         53.38         70.77         8.15 o
   5  -5   5         94.87         70.86         9.04 o
  -5   5  -6        396.04        363.28        14.72 o
  -5   5  -7       1016.80        952.83        19.17 o
   5  -5   7       1116.28       1047.02        28.84 o
   5  -5   8        478.29        512.08        20.39 o
  -5   5  -9        391.59        439.98        16.31 o
  -5   5 -10        213.19        227.25        15.57 o
  -5   5 -11        187.33        194.55        19.13 o
  -5   5 -12         95.14        107.25        30.02 o
  -5   5 -13         34.54         27.26        22.25 o
   5  -5  14         75.57         76.13        35.40 o
  -5   4  12        151.57        147.29        26.27 o
  -5   4  11         90.97        104.02        23.86 o
  -5   4  10         72.70         79.10        21.31 o
  -5   4   9          9.96         27.57        19.59 o
  -5   4   8        100.65        123.64        20.11 o
  -5   4   7        544.44        570.99        16.50 o
  -5   4   6        112.94        111.61        12.86 o
  -5   4   5        335.90        370.59        15.13 o
  -5   4   4       1716.61       1587.42        17.39 o
  -5   4   3        206.59        175.27         5.64 o
   5  -4  -2        476.66        454.34         6.60 o
  -5   4   1        619.84        601.86         9.37 o
  -5   4   0        101.26         86.08         7.20 o
   5  -4   1       3289.11       3006.25        12.62 o
   5  -4   2         83.93         94.42         6.25 o
  -5   4  -3        603.33        594.16        10.14 o
   5  -4   4        536.59        526.94         9.51 o
   5  -4   5        156.65        153.31         8.22 o
   5  -4   6       1587.56       1465.37        14.42 o
   5  -4   7        259.18        303.51        11.32 o
   5  -4   8        136.63        141.30        10.56 o
  -5   4  -9        425.34        440.85        12.81 o
   5  -4  10        127.86        135.93        10.89 o
   5  -4  11         12.34          6.29        13.62 o
   5  -4  12         95.49         97.60        15.35 o
  -5   4 -13        117.44        120.16        16.61 o
   5  -4  14        143.56        178.09        27.25 o
  -5   3  12        252.39        292.89        32.94 o
  -5   3  11         53.06         48.48        28.78 o
  -5   3  10        311.88        346.56        28.93 o
  -5   3   9        273.75        294.55        28.41 o
  -5   3   8       1021.87       1005.74        30.68 o
  -5   3   7         94.79         95.47        15.68 o
  -5   3   7        266.90        286.94        27.08 o
  -5   3   6         29.76         37.52        16.97 o
  -5   3   6        622.80        559.64        30.96 o
   5  -3  -5        146.93        157.82        12.42 o
  -5   3   5        740.11        759.89        30.92 o
  -5   3   4       1972.81       1928.53        21.80 o
   5  -3  -4       2994.26       3074.01        19.44 o
  -5   3   3        153.04        191.21        10.37 o
  -5   3   3       1860.23       1703.59        34.56 o
  -5   3   2       1629.80       1601.75        12.09 o
  -5   3   1       1322.29       1355.64        11.66 o
   5  -3   0        886.58        867.57         7.02 o
   5  -3   1        155.17        143.42         5.41 o
  -5   3  -2        240.27        239.57         6.93 o
   5  -3   3        213.67        231.85         8.22 o
   5  -3   4       2257.57       2095.82        16.80 o
   5  -3   5       1350.75       1359.55        15.23 o
   5  -3   6        784.41        720.69        13.16 o
  -5   3  -6        895.52        922.89        32.69 o
   5  -3   7        806.73        831.69        15.26 o
   5  -3   8        227.61        221.43        21.74 o
   5  -3   8        299.29        256.73        15.27 o
  -5   3  -9          4.01         36.69        14.35 o
   5  -3   9        774.46        867.74        24.44 o
  -5   3 -10        158.82        136.18        14.82 o
   5  -3  10        275.01        280.03        21.06 o
   5  -3  11        253.29        304.12        22.40 o
   5  -3  12         61.44         47.54        29.79 o
   5  -3  13        266.59        329.25        35.90 o
   5  -3  14        189.61        201.05        38.29 o
  -5   2  13        224.75        226.38        18.46 o
  -5   2  12         44.81         59.15        15.11 o
  -5   2  11        278.69        242.70        23.03 o
  -5   2  10         64.63         61.85        20.52 o
  -5   2   9          4.06         12.57        18.85 o
  -5   2   8         53.20         65.01        10.66 o
  -5   2   7        176.12        161.73        10.81 o
  -5   2   6         64.28         48.49         9.18 o
  -5   2   5        204.16        239.51        13.58 o
  -5   2   4        103.44        104.65         6.02 o
  -5   2   3       2443.12       2286.26        11.85 o
   5  -2  -2        855.92        782.67         7.86 o
   5  -2  -1       1118.13       1045.02         8.99 o
  -5   2   0        645.14        628.47        11.28 o
   5  -2   1         19.85         26.25         4.99 o
   5  -2   2          1.84         11.60         5.58 o
   5  -2   3        460.19        426.01         9.49 o
   5  -2   4        386.60        341.39         9.80 o
   5  -2   5       2150.92       2061.97        17.57 o
  -5   2  -6         84.02         84.83         9.25 o
  -5   2  -7        117.73        119.75         7.71 o
   5  -2   8        109.94         97.34        10.35 o
  -5   2  -9         31.46         34.11        10.14 o
   5  -2  10         40.75         45.79        13.81 o
   5  -2  11        251.90        234.43        24.95 o
   5  -2  12         74.16         61.41        21.91 o
   5  -2  13          5.54          8.91        21.88 o
   5  -2  14        118.26        129.05        26.18 o
  -5   1  14        122.68        115.67        18.56 o
  -5   1  13        241.51        198.75        18.45 o
  -5   1  12         41.53         52.18        17.50 o
  -5   1  11        999.03        925.46        21.54 o
  -5   1  10        138.75        163.50        15.92 o
  -5   1   9         55.45         52.26        12.13 o
  -5   1   8        262.32        257.31        14.45 o
  -5   1   7        262.20        232.55        14.01 o
  -5   1   6        343.03        382.53        13.86 o
  -5   1   5       1902.64       1912.95        31.56 o
  -5   1   4       5707.51       5875.15        32.57 o
  -5   1   3       5428.79       4390.12        33.02 o
  -5   1   2       1277.38       1380.35        21.44 o
   5  -1  -1        404.46        367.81        12.10 o
  -5   1   0        384.39        299.39        11.78 o
  -5   1  -1        390.76        351.93        14.15 o
  -5   1  -2        975.56       1062.74        30.32 o
   5  -1   3       4158.46       4757.39        28.42 o
  -5   1  -4       5789.30       6064.58        31.67 o
  -5   1  -5       1880.05       1979.24        15.96 o
  -5   1  -6        377.98        420.99        10.97 o
  -5   1  -7        333.09        334.52        10.27 o
   5  -1   8        287.05        300.69        16.87 o
   5  -1   9         69.72         88.69        15.71 o
   5  -1  10        133.85        120.99        17.44 o
   5  -1  11        755.55        809.20        23.27 o
   5  -1  12         54.48         70.09        24.57 o
   5  -1  13        207.68        221.70        32.10 o
  -5   0  14        171.57        139.70        17.46 o
  -5   0  13         39.10         41.55        12.03 o
  -5   0  12        205.96        215.30        12.87 o
  -5   0  11        124.51        121.30        11.65 o
  -5   0  10         54.88         45.48        10.62 o
  -5   0   9         86.95         75.24        10.53 o
  -5   0   8        389.54        372.51        11.79 o
  -5   0   7       1363.56       1405.32        18.16 o
  -5   0   6       1788.28       1720.77        27.24 o
  -5   0   5        486.76        438.68        18.18 o
   5   0  -4       3667.57       3539.70        27.89 o
   5   0  -3       1354.42       1089.55        20.67 o
  -5   0   2        930.50       1034.27        16.08 o
  -5   0   1        719.63        922.98        15.70 o
  -5   0   0        640.38        671.29        14.02 o
   5   0   1        730.00        629.34        16.11 o
  -5   0  -2       1742.59       1996.94        29.09 o
  -5   0  -3       2959.46       3256.48        34.51 o
  -5   0  -4        552.84        516.43        14.32 o
  -5   0  -5       1856.41       1882.73        20.64 o
  -5   0  -6       1050.40       1152.18        17.13 o
  -5   0  -7        333.06        322.12        16.41 o
   5   0   8         66.79         64.68        14.57 o
   5   0   9         42.52         44.79        14.31 o
   5   0  10        153.63        146.98        15.84 o
   5   0  11        187.14        174.25        16.44 o
   5   0  12         38.81         25.67        23.54 o
   5   0  13        162.36        128.71        26.19 o
  -5  -1  15         31.25         44.66        25.01 o
  -5  -1  14         41.33         39.08        12.56 o
  -5  -1  13         35.21         34.36        11.68 o
  -5  -1  12        149.42        148.04        10.32 o
  -5  -1  11        155.67        188.34         8.96 o
  -5  -1  10        178.08        154.42         9.60 o
  -5  -1   9         15.08         25.91         8.96 o
  -5  -1   8         13.00         29.03         8.47 o
  -5  -1   7       1518.94       1631.41        14.26 o
  -5  -1   6        474.67        508.38        17.89 o
  -5  -1   5        283.80        339.81        12.59 o
   5   1  -4          5.60         11.49         8.89 o
   5   1  -3        186.50        207.40         8.33 o
  -5  -1   2          7.07          6.57         8.82 o
  -5  -1   1          7.29         -0.07         8.36 o
   5   1   0        266.94        226.38         8.44 o
   5   1   1       6692.23       6370.38        30.14 o
   5   1   2        378.27        350.63        11.81 o
  -5  -1  -3        882.91       1015.66        23.58 o
  -5  -1  -4        136.10        108.97        15.11 o
  -5  -1  -5         96.21        104.19        10.93 o
  -5  -1  -6        281.91        280.86        10.44 o
  -5  -1  -7         22.05         14.12         8.74 o
   5   1   8        200.24        205.03        14.76 o
   5   1   9         93.13         76.19        13.79 o
   5   1  10         14.10          8.66        13.44 o
   5   1  11        103.08        111.72        15.50 o
   5   1  12         52.47         65.53        16.07 o
   5   1  13         28.95        -11.45        26.25 o
  -5  -2  15          5.13        -23.93        23.93 o
  -5  -2  14         95.74         94.88        22.30 o
  -5  -2  13        159.92        161.98        14.43 o
  -5  -2  13        174.89        162.78        21.20 o
  -5  -2  12         14.78          7.05        10.56 o
  -5  -2  12         56.50         59.18        19.69 o
  -5  -2  11         30.00         18.98        13.08 o
  -5  -2  11         55.66         42.80        15.06 o
  -5  -2  10       1124.91       1096.94        20.74 o
  -5  -2  10       1440.24       1417.15        20.03 o
  -5  -2   9          8.37         22.31         8.76 o
  -5  -2   9         46.68         77.25        24.49 o
  -5  -2   8         69.11         78.55        10.09 o
  -5  -2   8        317.03        281.65        25.98 o
  -5  -2   7        105.29        107.35         9.70 o
  -5  -2   7        105.55        111.55        23.21 o
  -5  -2   6         20.80         25.54        10.41 o
  -5  -2   5       3091.35       2929.35        22.03 o
  -5  -2   4         27.37         66.47         9.15 o
   5   2  -3        326.45        289.04        11.51 o
  -5  -2   2       1065.72       1027.04        12.00 o
  -5  -2   1        156.72        168.81         8.01 o
  -5  -2   0       1649.58       1644.39        13.62 o
   5   2   1        446.07        421.92        12.00 o
   5   2   2        440.02        433.50        12.11 o
  -5  -2  -3       1126.11       1115.43        23.83 o
  -5  -2  -4         37.96         36.43         9.27 o
  -5  -2  -5          0.34          2.70         7.37 o
  -5  -2  -6        327.85        327.65         8.25 o
   5   2   7         50.66         60.62         8.93 o
   5   2   8        416.99        435.55        16.48 o
   5   2   9         33.94         36.10        13.61 o
   5   2  10         55.17         64.84        14.04 o
   5   2  11         19.80         27.91        14.54 o
   5   2  12         60.34         50.64        16.07 o
   5   2  13          6.56          6.04        23.01 o
  -5  -3  16         76.12         38.47        28.94 o
  -5  -3  15          0.90         -9.52        16.20 o
  -5  -3  14        177.64        168.67        16.81 o
  -5  -3  13         93.74         82.02        12.14 o
  -5  -3  12         14.15         23.31         9.31 o
  -5  -3  11        508.79        501.00        10.61 o
  -5  -3  10        368.04        398.63         9.96 o
  -5  -3   9        584.23        493.57        10.14 o
  -5  -3   8       1021.87       1016.89        11.64 o
  -5  -3   7        581.83        560.93        10.53 o
  -5  -3   6       1390.79       1317.41        12.50 o
  -5  -3   5         87.64         61.96         9.52 o
  -5  -3   4        742.45        743.13        10.93 o
  -5  -3   3       1714.28       1696.51        22.15 o
  -5  -3   2       2663.59       2610.14        15.00 o
  -5  -3   1       2014.25       1949.05        10.06 o
  -5  -3   0       2236.31       2264.38        12.05 o
  -5  -3  -1        922.27        887.55        11.61 o
  -5  -3  -2        101.78         98.27         7.80 o
  -5  -3  -3       1069.18       1046.87        16.12 o
  -5  -3  -4        443.70        450.55        12.50 o
  -5  -3  -5        809.53        850.35        14.02 o
  -5  -3  -6        675.27        625.27        15.24 o
   5   3   7        299.23        341.11        11.51 o
   5   3   8        567.81        586.76        18.23 o
   5   3   9         16.31         24.39        13.73 o
   5   3  10         96.39         79.73        14.48 o
   5   3  11        134.44        105.18        15.98 o
   5   3  12          1.06          8.11        16.69 o
   5   3  13         59.13         61.21        25.49 o
  -5  -4  16         20.56         11.19        30.03 o
  -5  -4  15         24.00         16.78        23.81 o
  -5  -4  14         26.28         36.40        15.76 o
  -5  -4  13         96.43         96.86        15.75 o
  -5  -4  12         76.77         90.14        14.41 o
  -5  -4  11       1043.85       1104.03        17.14 o
  -5  -4  10         35.41         21.42        10.19 o
  -5  -4   9       1328.32       1313.61        14.61 o
  -5  -4   8       1397.11       1386.95        17.03 o
  -5  -4   7        208.07        294.52        12.03 o
  -5  -4   6        330.03        373.77        13.35 o
  -5  -4   5        287.75        328.24        10.91 o
  -5  -4   5        618.19        582.08        21.51 o
  -5  -4   4        205.33        227.49        18.90 o
  -5  -4   3       3204.65       3214.68        30.23 o
  -5  -4   2          1.06         24.26        10.98 o
  -5  -4   2          1.86         45.69        16.78 o
  -5  -4   1       3251.54       2962.46        11.31 o
  -5  -4   1       3815.53       4159.10        21.93 o
   5   4   0        155.24        136.86         6.42 o
  -5  -4   0        221.74        208.36        11.33 o
   5   4   1        654.57        649.22        13.10 o
  -5  -4  -2        365.55        364.57        11.74 o
  -5  -4  -3        180.89        144.73        15.17 o
  -5  -4  -4       1056.97       1081.12        22.98 o
  -5  -4  -5       1354.76       1492.20        32.47 o
  -5  -4  -6         46.68         39.33        15.37 o
   5   4   7       1129.14       1320.43        19.73 o
   5   4   8        101.17        117.82        19.02 o
   5   4   9         77.02         91.98        20.30 o
   5   4  10         32.90         49.63        19.86 o
   5   4  11         31.57         20.52        20.74 o
   5   4  12         20.04         26.94        33.42 o
  -5  -5  15        108.94         85.80        17.85 o
  -5  -5  14         17.95         23.24        12.07 o
  -5  -5  13         10.42         10.57        11.41 o
  -5  -5  12        127.86        125.85        10.30 o
  -5  -5  11        162.13        142.25        10.30 o
  -5  -5  10          5.71          5.18         8.93 o
  -5  -5   9       1747.36       1564.28        18.51 o
  -5  -5   8          1.51         16.11         7.35 o
  -5  -5   7        127.21        105.40         7.24 o
  -5  -5   6        645.75        614.48         8.62 o
  -5  -5   5         40.17         58.69         5.56 o
  -5  -5   4         11.04         29.95        12.71 o
  -5  -5   3        499.11        497.80        16.47 o
  -5  -5   2       1451.12       1498.14        14.38 o
  -5  -5   1       1166.36       1147.04        19.72 o
  -5  -5   0         13.89         12.10         6.97 o
  -5  -5  -1        374.85        352.85         8.56 o
  -5  -5  -2         46.44         36.51         7.14 o
  -5  -5  -3         33.50         40.47        10.38 o
  -5  -5  -4        109.13        123.16        10.44 o
  -5  -5  -5         11.37         19.51        15.40 o
  -5  -5  -6        115.11        145.93        17.68 o
   5   5   7        179.22        176.49        13.54 o
   5   5   8          0.51          1.89        13.46 o
   5   5   9         59.27         63.89        14.48 o
   5   5  10         42.03         21.68        15.79 o
   5   5  11          5.27          1.49        21.93 o
  -5  -6  15         52.81         16.92        35.70 o
  -5  -6  14        111.45         86.73        17.31 o
  -5  -6  13        269.04        265.11        17.70 o
  -5  -6  12        431.57        417.10        18.04 o
  -5  -6  11        186.86        216.78        13.83 o
  -5  -6  10        690.63        647.03        17.21 o
  -5  -6   9        176.88        178.40        13.88 o
  -5  -6   8        498.62        463.52        21.16 o
  -5  -6   7          2.43         17.02        14.88 o
  -5  -6   6        197.85        169.89        20.55 o
  -5  -6   5        212.85        235.71        21.57 o
  -5  -6   5        750.68        733.18        33.08 o
  -5  -6   4       1232.12       1254.21        31.13 o
  -5  -6   4       1451.99       1377.71        37.07 o
  -5  -6   3         96.55         72.18         9.12 o
  -5  -6   3       1021.55        902.20        33.79 o
  -5  -6   2       1223.22       1187.57        12.28 o
  -5  -6   1        290.75        286.89        19.39 o
  -5  -6   1       1222.49       1235.93        36.86 o
  -5  -6   0        711.22        745.67        23.62 o
  -5  -6   0        872.18        940.99        34.37 o
  -5  -6  -1        176.92        177.10        17.13 o
  -5  -6  -1        225.36        246.18        25.98 o
  -5  -6  -2          0.96         21.20        13.58 o
  -5  -6  -2          2.25         35.82        23.85 o
  -5  -6  -3          0.78         14.58        12.38 o
  -5  -6  -3        377.39        389.23        27.23 o
  -5  -6  -4        222.28        337.30        26.09 o
  -5  -6  -5        528.09        532.31        28.05 o
  -5  -6  -6        165.05        183.48        25.67 o
   5   6   7        402.90        403.37        20.02 o
   5   6   8        226.00        240.02        21.19 o
   5   6   9        136.41        117.95        22.33 o
   5   6  10         56.51         11.51        31.20 o
  -5  -7  15         10.30         -8.53        16.49 o
  -5  -7  14         54.86         45.42        13.55 o
  -5  -7  13         93.46        118.33        13.21 o
  -5  -7  12        237.85        214.29        12.75 o
  -5  -7  11          9.73         16.62        10.48 o
  -5  -7  10         53.05         50.94        10.26 o
  -5  -7   9        177.82        189.68        11.33 o
  -5  -7   8         64.80         58.87         9.65 o
  -5  -7   7         42.85         55.75        10.40 o
  -5  -7   6        113.77        101.43        14.42 o
  -5  -7   5       1917.23       1992.01        26.77 o
  -5  -7   4        112.02        129.83        15.06 o
  -5  -7   3        143.28        142.86        15.01 o
  -5  -7   2         91.38        121.72        19.29 o
  -5  -7   1       1453.63       1527.88        23.03 o
  -5  -7   0        146.19        142.58        13.12 o
  -5  -7  -1         39.04         37.15        11.61 o
  -5  -7  -2         81.64         83.40        11.93 o
  -5  -7  -3        225.90        230.11        12.75 o
  -5  -7  -4         42.14         85.38        18.65 o
  -5  -7  -5         12.62         21.45        18.21 o
  -5  -7  -6        221.90        223.12        21.51 o
   5   7   7         74.62         90.46        20.44 o
   5   7   8         49.12         50.26        15.87 o
  -5  -8  15         75.24         39.08        24.15 o
  -5  -8  15        119.17         97.71        33.61 o
  -5  -8  14         48.32         66.65        23.82 o
  -5  -8  14         53.67         28.10        30.01 o
  -5  -8  13         19.97         10.99        14.13 o
  -5  -8  12         38.09         26.04        13.03 o
  -5  -8  11        295.94        285.58        15.71 o
  -5  -8  10         63.56         59.20        12.48 o
  -5  -8   9          2.54         -0.14        20.81 o
  -5  -8   8        234.73        238.28        22.86 o
  -5  -8   7        176.65        201.42        21.82 o
  -5  -8   6        223.67        234.65        15.58 o
  -5  -8   5         27.42         34.74        13.90 o
  -5  -8   4        117.00        134.64        14.29 o
  -5  -8   3        760.40        811.01        19.96 o
  -5  -8   2          6.28         26.57        13.08 o
  -5  -8   1          4.73          5.79        12.69 o
  -5  -8   0         79.20        103.49        13.40 o
  -5  -8  -1        294.96        301.05        14.53 o
  -5  -8  -2        183.06        214.59        21.80 o
  -5  -8  -3         23.37         18.79        18.83 o
  -5  -8  -4        121.07        148.57        21.59 o
  -5  -8  -5          3.57         11.74        19.10 o
  -5  -8  -6         20.35         23.78        19.47 o
   5   8   7          7.07        -11.21        21.12 o
  -5  -9  13          0.45         -1.20        23.24 o
  -5  -9  12        176.47        149.36        24.44 o
  -5  -9  11          7.73         13.90        14.28 o
  -5  -9  10         18.09         20.05        14.15 o
  -5  -9   9          3.89         11.81        13.60 o
  -5  -9   8        134.44        135.28        15.34 o
  -5  -9   7        235.81        256.95        16.34 o
  -5  -9   6        258.33        263.64        16.50 o
  -5  -9   5         43.04         35.37        13.86 o
  -5  -9   4         90.84         94.70        14.59 o
  -5  -9   3         17.01         43.51        13.89 o
  -5  -9   2         50.01         47.19        13.56 o
  -5  -9   1         32.09         13.38        13.17 o
  -5  -9   0        131.16        125.41        22.23 o
  -5  -9  -1         24.54         21.32        20.08 o
  -5  -9  -2        197.49        212.91        23.68 o
  -5  -9  -3          3.18          9.01        20.44 o
  -5  -9  -4         13.23         31.53        21.03 o
  -5  -9  -5          0.29        -11.99        21.67 o
  -5  -9  -6          3.81         26.09        22.71 o
  -5 -10  11         59.89         45.86        19.50 o
  -5 -10  10         73.54         90.96        22.15 o
  -5 -10   9        589.44        524.28        22.19 o
  -5 -10   8         80.24         66.27        19.17 o
  -5 -10   7        499.40        472.41        21.24 o
  -5 -10   6        267.18        246.13        18.42 o
  -5 -10   5         96.29         96.17        18.14 o
  -5 -10   4        134.49        113.35        18.00 o
  -5 -10   3         97.74        113.72        17.35 o
  -5 -10   2        225.91        209.95        25.65 o
  -5 -10   1        440.04        400.20        29.33 o
  -5 -10   0         71.56         70.31        26.45 o
  -5 -10  -1        664.01        718.08        35.23 o
  -5 -10  -2         55.93         64.74        32.01 o
  -5 -10  -3         62.31         58.34        26.99 o
  -5 -10  -4         11.90         32.01        27.07 o
  -5 -11  11         48.64         60.27        25.99 o
  -5 -11  10         79.45         49.57        26.14 o
  -5 -11   9         69.34         47.41        32.79 o
  -5 -11   8         31.75         28.25        17.84 o
  -5 -11   7         85.65         65.69        19.16 o
  -5 -11   6         89.24         93.88        18.42 o
  -5 -11   5         36.73         27.95        25.49 o
  -5 -11   4         41.16         65.76        31.84 o
  -5 -11   3         98.59         73.11        25.77 o
  -5 -11   2         67.54         84.74        27.23 o
  -5 -11   1         39.62         27.43        35.42 o
   6 -12   6         44.64         57.00        34.01 o
  -6  11   2         42.20         45.77        27.39 o
  -6  11   1         25.60         25.46        26.87 o
  -6  11   0          7.81          0.91        37.37 o
   6 -11   1         41.41         29.38        16.30 o
   6 -11   2         23.75         36.25        16.22 o
  -6  11  -3        104.84         89.93        14.49 o
  -6  11  -4         86.94         87.30        17.10 o
  -6  11  -5         18.94         36.16        16.60 o
  -6  11  -6         31.53         39.36        16.19 o
   6 -11   7          8.54          1.63        22.18 o
   6 -10  -3        211.47        166.59        19.64 o
  -6  10   2        112.92        143.79        16.96 o
  -6  10   1        121.00         89.96        18.09 o
  -6  10   0         14.30         19.44        17.78 o
  -6  10  -1        310.37        300.24        16.71 o
  -6  10  -2         15.95         22.68        16.99 o
  -6  10  -3        197.21        168.12        19.71 o
  -6  10  -4         17.76         28.26        15.46 o
  -6  10  -5        263.41        252.57        16.76 o
   6 -10   6         18.83         39.83        20.16 o
  -6  10  -7        135.86        127.38        31.37 o
  -6  10  -8        144.51        130.53        18.79 o
  -6  10  -9        251.69        257.65        23.45 o
  -6  10 -10         19.04         16.03        30.04 o
  -6   9   6          9.63         38.26        35.61 o
  -6   9   5          2.04         17.79        16.83 o
  -6   9   4         23.55         40.53        13.21 o
  -6   9   3         20.84         26.94        10.48 o
  -6   9   2         10.07          5.71         9.97 o
  -6   9   1         14.95         33.87        11.98 o
  -6   9   0         63.75         68.04        12.00 o
  -6   9  -1          0.14          9.54        11.39 o
  -6   9  -2        112.53        108.21        12.50 o
  -6   9  -3         56.01         86.48        15.35 o
  -6   9  -4         23.50         22.56        14.72 o
   6  -9   5         72.38         79.94        15.44 o
   6  -9   6         88.07         77.00        11.51 o
  -6   9  -7         23.98         21.00        13.52 o
  -6   9  -8        135.04        128.86        15.55 o
  -6   9  -9          3.86         24.61        14.73 o
  -6   9 -10         68.74         60.65        16.19 o
  -6   9 -11          7.56          9.38        16.11 o
  -6   9 -12          1.50         -7.55        23.92 o
  -6   8   8        328.38        275.37        33.83 o
  -6   8   7         29.30          3.80        39.65 o
  -6   8   6        350.37        383.21        24.16 o
  -6   8   5          1.88         18.00        19.69 o
  -6   8   5        181.05        223.07        30.36 o
  -6   8   4        471.46        484.81        19.29 o
  -6   8   4        487.49        628.13        23.79 o
  -6   8   3         19.74         43.57        14.89 o
  -6   8   3         96.64         81.04        16.79 o
  -6   8   2        215.18        215.38        16.17 o
  -6   8   2        315.74        378.96        20.03 o
  -6   8   1         85.89         71.92        14.96 o
  -6   8   1        147.48        129.74        18.05 o
  -6   8   0         87.53        126.39        15.29 o
   6  -8   0        533.41        682.22        31.03 o
  -6   8  -1          0.57         27.92        14.14 o
   6  -8   1        346.84        291.72        28.18 o
  -6   8  -2        359.38        327.74        17.06 o
   6  -8   2        379.40        333.84        28.45 o
  -6   8  -3         26.48         39.58        20.41 o
   6  -8   3        298.24        297.76        24.01 o
  -6   8  -4        457.92        422.04        15.92 o
   6  -8   4        458.34        405.31        30.94 o
  -6   8  -5        589.63        604.98        17.70 o
   6  -8   5        655.82        602.71        34.05 o
  -6   8  -6         81.44         87.17        13.53 o
  -6   8  -7        132.97        120.75        14.33 o
  -6   8  -8        101.69         83.39        14.50 o
  -6   8  -9         21.21         47.71        14.39 o
  -6   8 -10        236.94        221.39        17.06 o
  -6   8 -11         12.44         11.38        21.45 o
  -6   8 -11        270.28        233.53        32.92 o
  -6   8 -12         33.87         27.22        22.23 o
  -6   7   9          5.83        -24.56        25.47 o
  -6   7   8         57.04         38.07        18.19 o
  -6   7   7        286.34        299.32        18.86 o
  -6   7   6         25.43         44.28        12.24 o
  -6   7   5         39.13         45.58        14.13 o
  -6   7   4         41.45         47.46        11.47 o
  -6   7   3        166.34        177.49        11.84 o
  -6   7   2         65.74         84.84        11.61 o
  -6   7   1        278.64        295.78        13.05 o
   6  -7   0         50.49         32.15        13.32 o
   6  -7   1         92.56         71.34        13.85 o
   6  -7   2        376.15        334.54        16.03 o
  -6   7  -3        120.57        113.58        14.43 o
  -6   7  -4         65.21         66.19        10.71 o
  -6   7  -5        295.36        285.27        15.02 o
  -6   7  -6         62.28         68.30        13.11 o
  -6   7  -7        178.02        175.42        14.32 o
  -6   7  -8         31.89         40.03        13.49 o
   6  -7   9         29.96         31.83        10.73 o
   6  -7  10         31.87         32.90        11.20 o
  -6   7 -11        307.65        302.82        14.16 o
  -6   7 -12         71.81         77.69        16.19 o
   6  -7  13          6.76         14.68        23.37 o
  -6   6   9        225.73        205.18        32.80 o
  -6   6   8        144.90        124.90        34.19 o
  -6   6   7        227.92        248.18        20.24 o
  -6   6   6         18.78         18.44        16.47 o
  -6   6   6         29.73         35.64        21.76 o
  -6   6   5         60.70         74.59        18.30 o
  -6   6   5         61.26         82.25        21.35 o
  -6   6   4         94.22        109.97        18.96 o
  -6   6   4        266.29        291.29        19.76 o
  -6   6   3        292.71        282.71        21.55 o
  -6   6   3        599.89        636.05        21.95 o
  -6   6   2        374.05        393.60        22.71 o
  -6   6   2        390.92        412.24        20.20 o
  -6   6   1        138.13        105.57        20.79 o
  -6   6   1        678.89        656.07        21.97 o
  -6   6   0          1.27         22.98        20.03 o
   6  -6   0         39.65          5.87        25.77 o
   6  -6   1         83.03         85.38        14.05 o
  -6   6  -2        347.11        375.89        24.06 o
   6  -6   2        409.90        408.40        27.95 o
  -6   6  -3         50.75         61.13        20.10 o
   6  -6   3         51.71         80.23        25.44 o
  -6   6  -4        715.10        691.68        18.90 o
  -6   6  -5         22.31         43.77        12.74 o
   6  -6   6        406.21        409.32        11.63 o
   6  -6   7        227.54        221.77        10.99 o
   6  -6   8          0.74          1.22        10.05 o
   6  -6   9         14.49          3.08        10.40 o
  -6   6 -10         88.08         96.13        19.18 o
   6  -6  10        210.06        213.71        20.80 o
  -6   6 -11          0.12         10.73        17.91 o
  -6   6 -11        109.63         99.89        21.56 o
  -6   6 -12        196.51        191.82        23.67 o
   6  -6  13         76.83         25.75        34.71 o
  -6   5  10         30.52         26.14        25.45 o
  -6   5   9         97.33         53.24        34.44 o
  -6   5   8         61.33         20.27        31.48 o
  -6   5   7          2.62         -1.01        13.29 o
  -6   5   6        110.30        120.21        13.62 o
  -6   5   5          2.46          7.92         9.29 o
  -6   5   4        341.12        400.16        11.46 o
  -6   5   3        224.63        228.03        11.98 o
  -6   5   2         11.31         17.30        10.51 o
  -6   5   1         52.88         37.04        14.26 o
  -6   5   0         34.48         31.66         7.68 o
   6  -5   1         72.47         58.57         9.90 o
   6  -5   2         85.49         89.18         9.78 o
   6  -5   3         34.06         23.34         6.73 o
  -6   5  -4       1377.77       1338.87        31.84 o
   6  -5   5        346.59        368.37        13.04 o
   6  -5   6          1.10         11.37        10.42 o
   6  -5   7         26.12         25.44         9.81 o
   6  -5   8         57.88         67.04        10.58 o
   6  -5   9          2.89         11.24        10.14 o
  -6   5 -10         23.65         22.89        10.73 o
   6  -5  11         70.22         83.95        11.52 o
   6  -5  12         33.64         40.41        15.68 o
  -6   4  11        366.48        403.14        30.70 o
  -6   4  10        153.65        164.37        26.37 o
  -6   4   9        127.50        104.59        25.30 o
  -6   4   8        186.99        150.64        32.99 o
  -6   4   7        108.00        108.07        16.17 o
  -6   4   6        215.60        243.85        17.15 o
  -6   4   5        602.15        542.04        18.74 o
  -6   4   4        202.16        200.13        14.23 o
  -6   4   3        843.14        669.30        20.39 o
  -6   4   2        413.35        358.99         9.91 o
  -6   4   1        937.06        884.84        15.70 o
  -6   4   0        376.20        341.26        13.66 o
   6  -4   1        516.34        570.68         9.86 o
   6  -4   2        493.39        488.16         9.39 o
  -6   4  -3       1234.31       1205.57        15.61 o
   6  -4   4        456.23        441.70        12.49 o
   6  -4   5        912.23        869.43        15.68 o
   6  -4   6        176.67        191.32        13.15 o
   6  -4   7        585.69        543.10        15.46 o
  -6   4  -8        198.09        227.12        16.35 o
   6  -4   9         93.67         98.56        15.61 o
  -6   4 -10        239.70        260.36        15.05 o
   6  -4  11        125.31        116.29        25.42 o
   6  -4  12        154.94        211.76        28.84 o
   6  -4  13        332.15        369.55        32.87 o
  -6   3  12         15.26         41.89        23.27 o
  -6   3  11        206.69        226.26        24.43 o
  -6   3  10         40.57         87.56        22.03 o
  -6   3   9         42.52         36.15        20.35 o
  -6   3   8         35.81         33.73        31.11 o
  -6   3   7        292.49        285.14        23.34 o
  -6   3   6         66.73         88.00        14.09 o
  -6   3   5        857.43        929.84        20.61 o
  -6   3   4        210.20        247.63        12.73 o
  -6   3   3        746.46        694.49        20.89 o
  -6   3   2        666.36        541.60        12.42 o
   6  -3  -1        695.52        654.18         7.23 o
   6  -3   0        491.68        482.05         7.39 o
   6  -3   1        597.76        590.15         9.64 o
  -6   3  -2        723.29        651.30        11.19 o
   6  -3   3        602.47        481.88        11.37 o
   6  -3   4        985.66        904.95        16.24 o
   6  -3   5        186.14        139.71        10.83 o
   6  -3   6        710.16        586.08        22.66 o
  -6   3  -7         50.50         58.28        10.02 o
   6  -3   8        380.11        397.52        13.13 o
   6  -3   9         45.09         44.10        12.14 o
   6  -3  10         56.16         48.07        16.24 o
   6  -3  11         31.36         34.15        32.15 o
   6  -3  12        226.33        248.37        26.24 o
   6  -3  13         13.61          6.79        41.69 o
  -6   2  12        239.28        246.78        33.35 o
  -6   2  11         48.81        102.91        29.09 o
  -6   2  10        350.20        399.70        31.18 o
  -6   2   9         15.85         13.66        18.28 o
  -6   2   8        348.69        332.86        21.56 o
  -6   2   7         60.50         26.37        18.77 o
  -6   2   6        927.28        922.67        27.85 o
  -6   2   5        108.60         84.52        12.94 o
  -6   2   4        135.80        110.67        12.97 o
  -6   2   3        360.80        333.74        12.39 o
  -6   2   2       1200.20       1171.06        16.09 o
  -6   2   1        281.07        266.43        11.98 o
  -6   2   0       1201.33       1163.40        15.46 o
   6  -2   1        150.36        153.43         7.20 o
  -6   2  -2        532.42        531.73         9.47 o
   6  -2   3         20.80         18.12         8.17 o
   6  -2   4        553.30        549.35        11.82 o
  -6   2  -5         76.41         75.35         8.33 o
  -6   2  -6        416.88        393.46        10.06 o
  -6   2  -7        770.61        790.62        13.41 o
  -6   2  -8        237.66        263.79        11.85 o
   6  -2   9         64.80         65.72        10.59 o
   6  -2  10         92.37         86.68        14.87 o
   6  -2  11          8.63          2.63        14.82 o
   6  -2  12        140.45        142.45        24.47 o
   6  -2  13          3.74         -7.13        24.03 o
  -6   1  13        228.54        249.48        35.18 o
  -6   1  12        135.44        136.22        31.19 o
  -6   1  11        255.64        290.12        30.02 o
  -6   1  10         43.06         86.44        27.01 o
  -6   1   9        434.73        470.44        29.65 o
  -6   1   8         85.39         87.25        13.92 o
  -6   1   8        177.45        259.77        26.56 o
  -6   1   7        488.04        464.10        28.17 o
  -6   1   6        104.04         87.04        24.81 o
   6  -1  -5        362.25        335.09        14.15 o
   6  -1  -4         15.65         23.33        11.82 o
  -6   1   3        589.26        553.02        15.51 o
  -6   1   2         36.18         37.27        11.63 o
  -6   1   1       1430.51       1422.99        16.23 o
  -6   1   0         92.30        103.13        10.25 o
   6  -1   1       1342.01       1269.96        19.19 o
  -6   1  -2          2.85          3.98         9.16 o
  -6   1  -3          0.89         -8.18         8.62 o
  -6   1  -4         16.25         24.88         7.95 o
  -6   1  -5       1635.43       1624.24        14.85 o
  -6   1  -6         44.65         23.22         9.31 o
  -6   1  -7        603.65        621.33        12.92 o
   6  -1   8        121.74        128.60        13.45 o
   6  -1   9         96.09        118.51        14.36 o
   6  -1  10          0.18          4.24        13.95 o
   6  -1  11         15.44         11.92        15.33 o
   6  -1  12        119.69         78.83        33.06 o
   6  -1  13        264.35        282.80        39.45 o
  -6   0  14         57.76         54.21        25.34 o
  -6   0  13        272.40        263.45        17.90 o
  -6   0  12         73.07         59.26        14.79 o
  -6   0  11         50.28         30.03        19.17 o
  -6   0  10         67.65         68.55        12.67 o
  -6   0   9        880.03        811.68        16.64 o
  -6   0   8         98.63        114.30        17.60 o
  -6   0   7        333.91        367.59        19.21 o
  -6   0   6        234.34        208.79        19.12 o
  -6   0   5        362.13        420.54        19.98 o
   6   0  -4         16.66         29.76        11.71 o
  -6   0   3        504.60        477.05        14.47 o
  -6   0   2       1047.85       1070.40        17.70 o
  -6   0   1       2280.39       2294.33        22.32 o
  -6   0   0       2305.63       2248.96        18.32 o
   6   0   1        912.18        924.39        17.26 o
   6   0   2        383.01        374.73        14.38 o
  -6   0  -3         17.48         27.22        17.73 o
  -6   0  -4        385.68        391.54        14.58 o
  -6   0  -5        297.43        287.11        11.16 o
  -6   0  -6        353.77        336.11        11.39 o
  -6   0  -7         79.58         84.80         9.31 o
   6   0   8        739.99        691.02        18.96 o
   6   0   9         86.29        104.84        14.33 o
   6   0  10         54.00         43.54        14.48 o
   6   0  11         58.73         64.40        15.63 o
   6   0  12        225.06        238.16        19.31 o
  -6  -1  14         23.74         15.04        27.41 o
  -6  -1  13         65.93         74.79        15.62 o
  -6  -1  12        283.39        366.69        14.92 o
  -6  -1  11        285.87        318.79        13.70 o
  -6  -1  10        313.91        330.45        19.00 o
  -6  -1   9         24.42         19.54        13.33 o
  -6  -1   8        589.38        532.77        19.15 o
  -6  -1   7        158.49        159.82        17.43 o
  -6  -1   6        114.81        148.96        17.26 o
  -6  -1   5        531.79        584.95        18.35 o
  -6  -1   4        518.36        554.62        19.73 o
  -6  -1   3        256.77        185.48        14.80 o
  -6  -1   2       2917.14       2945.14        34.76 o
   6   1  -2       3621.71       3507.38        29.23 o
  -6  -1   1         56.61         67.78        14.97 o
   6   1   0        931.72        960.96        22.47 o
  -6  -1   0       3137.67       3204.81        28.31 o
   6   1   1        215.91        194.97        16.81 o
   6   1   2        637.61        665.39        18.83 o
  -6  -1  -3        402.40        392.07        25.64 o
  -6  -1  -4        129.16         80.10        24.20 o
  -6  -1  -5        145.35        145.29        16.48 o
  -6  -1  -6        636.75        642.89        16.02 o
  -6  -1  -7         31.59         28.19        12.67 o
   6   1   8        238.18        295.13        20.37 o
   6   1   9        308.88        361.11        21.68 o
   6   1  10        253.49        304.23        22.50 o
   6   1  11         87.07        100.12        20.48 o
   6   1  12         30.27          6.57        22.18 o
  -6  -2  15         16.72        -21.41        23.39 o
  -6  -2  14         44.69         30.97        13.29 o
  -6  -2  13         46.10         38.39        10.18 o
  -6  -2  12         82.88         95.22         9.07 o
  -6  -2  11          4.00          9.80         8.32 o
  -6  -2  10        387.20        374.28        10.21 o
  -6  -2   9        282.79        285.82        14.79 o
  -6  -2   8        272.85        267.22        13.69 o
  -6  -2   7         10.12         38.75        11.47 o
  -6  -2   6         47.37         43.98        11.66 o
  -6  -2   5        221.47        227.79        12.20 o
  -6  -2   4          1.03          8.49        20.22 o
  -6  -2   3        199.57        218.76        10.73 o
  -6  -2   2        514.86        448.85        11.44 o
  -6  -2   1        310.79        309.17        10.52 o
  -6  -2   0        163.39        157.31         9.95 o
   6   2   1        351.50        293.42        13.22 o
   6   2   2         73.60         55.01        11.31 o
  -6  -2  -3        436.69        446.41        13.78 o
  -6  -2  -4       1185.75       1132.91        25.81 o
  -6  -2  -5        135.58        156.27         9.32 o
  -6  -2  -6        273.51        292.22        11.56 o
  -6  -2  -7         54.45         48.02         9.57 o
   6   2   8         92.58         89.88        13.98 o
   6   2   9        193.39        167.20        15.99 o
   6   2  10          2.30          5.66        14.12 o
   6   2  11          2.46          7.64        15.76 o
   6   2  12         13.33         10.10        23.68 o
  -6  -3  15         36.64         22.53        23.62 o
  -6  -3  14          7.48          1.29        17.94 o
  -6  -3  13         89.80         68.61        13.10 o
  -6  -3  12         18.87         27.93        13.72 o
  -6  -3  11        835.64        823.91        14.63 o
  -6  -3  10        109.59        104.51        11.25 o
  -6  -3   9        805.04        877.63        17.31 o
  -6  -3   8        465.17        492.08        15.87 o
  -6  -3   7         68.43         73.39        13.53 o
  -6  -3   6        352.33        366.53        16.69 o
  -6  -3   5        173.26        212.40        12.72 o
  -6  -3   5        301.24        289.52        31.72 o
  -6  -3   4        124.41        111.92        30.48 o
  -6  -3   3       1529.76       1579.42        25.86 o
  -6  -3   3       1889.55       1900.85        41.74 o
  -6  -3   2        485.85        481.10        18.11 o
   6   3  -2        760.61        721.30        19.27 o
  -6  -3   1        363.34        415.43        16.74 o
   6   3  -1        730.74        698.05        18.61 o
  -6  -3   0        475.78        500.57        21.96 o
   6   3   0       1632.59       1611.89        21.65 o
  -6  -3  -1         32.23         64.48        16.94 o
   6   3   1        107.88        137.38        15.29 o
  -6  -3  -2        169.24        177.63        16.66 o
  -6  -3  -2        300.25        302.99        15.72 o
  -6  -3  -3        446.22        435.46        17.71 o
  -6  -3  -3        457.49        431.39        16.86 o
  -6  -3  -4         17.66         13.08        12.60 o
  -6  -3  -4         59.31         59.48        23.72 o
  -6  -3  -5         80.85         95.58        12.39 o
  -6  -3  -5        386.38        439.35        25.45 o
  -6  -3  -6        918.86        997.52        22.13 o
  -6  -3  -7         92.64         69.04        15.11 o
   6   3   7        122.54        140.39        19.93 o
   6   3   8        770.59        732.78        24.11 o
   6   3   9         14.52         42.32        20.23 o
   6   3  10        117.93        119.21        21.64 o
   6   3  11          5.91         15.04        22.57 o
   6   3  12         28.82         21.03        36.68 o
  -6  -4  15         48.69         53.99        28.64 o
  -6  -4  14         72.38         65.30        13.52 o
  -6  -4  13         18.55         15.87        12.39 o
  -6  -4  12        322.49        293.70        10.25 o
  -6  -4  11        194.60        164.95         9.09 o
  -6  -4  10        163.73        149.93         9.51 o
  -6  -4   9         74.25         87.72         9.48 o
  -6  -4   8        170.25        176.20        10.26 o
  -6  -4   7         16.07         37.47        10.27 o
  -6  -4   6       1041.12       1083.49        13.82 o
  -6  -4   5         89.55         84.14        15.70 o
  -6  -4   4       1390.88       1304.09        22.78 o
  -6  -4   3        201.60        212.77        10.95 o
  -6  -4   2          4.78         13.41         7.34 o
  -6  -4   1        265.42        274.89         8.42 o
  -6  -4   0       1147.33       1133.29        13.88 o
  -6  -4  -1        118.39        117.21         9.03 o
  -6  -4  -2        981.63       1018.21        13.29 o
  -6  -4  -3         19.84         19.91         8.17 o
  -6  -4  -4        170.01        166.40         8.85 o
  -6  -4  -6        202.02        200.41        13.77 o
   6   4   7        154.32        165.34        15.56 o
   6   4   8        250.42        245.90        16.85 o
   6   4   9         23.85         23.15        14.98 o
   6   4  10         80.05         69.95        16.99 o
   6   4  11         38.03         41.05        24.27 o
  -6  -5  15        312.61        291.58        38.28 o
  -6  -5  14        162.24        156.78        19.15 o
  -6  -5  13          4.76          4.90        17.25 o
  -6  -5  12         21.65         34.60        14.24 o
  -6  -5  12        435.39        411.75        29.74 o
  -6  -5  11         86.70         64.03        13.94 o
  -6  -5  11         90.01         91.16        25.27 o
  -6  -5  10         63.98         77.10        14.00 o
  -6  -5  10         97.54        118.03        23.71 o
  -6  -5   9        277.20        284.80        12.48 o
  -6  -5   8          0.93         45.36        13.84 o
  -6  -5   7        794.85        852.14        20.21 o
  -6  -5   6        405.36        381.20        16.65 o
  -6  -5   5        667.09        618.22        18.39 o
  -6  -5   4        113.92        118.60        14.25 o
  -6  -5   3        173.49        196.64        12.01 o
  -6  -5   2        192.26        214.09         9.90 o
  -6  -5   1        915.57        880.80        19.34 o
  -6  -5   0         24.00         35.15        13.12 o
   6   5   0        528.46        455.95        16.91 o
  -6  -5  -1        773.93        801.95        18.01 o
  -6  -5  -2          0.64          3.91        11.17 o
  -6  -5  -3        555.31        603.49        15.43 o
  -6  -5  -4          1.63         28.94        16.25 o
  -6  -5  -5         44.37         63.17        16.78 o
  -6  -5  -6          4.37          5.76        16.52 o
   6   5   7        547.13        542.55        26.52 o
   6   5   8          4.35         -2.97        20.68 o
   6   5   9        117.24        122.43        24.59 o
   6   5   9        172.88        177.68        33.26 o
   6   5  10        249.51        225.62        36.45 o
  -6  -6  14         48.34         46.03        16.00 o
  -6  -6  14         79.19         32.96        38.49 o
  -6  -6  13         55.59         46.73        14.75 o
  -6  -6  12         20.07         16.58        11.17 o
  -6  -6  11         44.84         41.52        11.32 o
  -6  -6  10        142.52        138.73        11.74 o
  -6  -6   9         22.21         23.18        10.63 o
  -6  -6   8         78.23        104.53        15.03 o
  -6  -6   7       1042.11        965.55        21.50 o
  -6  -6   6         89.54        103.71        14.77 o
  -6  -6   5        128.83         99.90        15.13 o
  -6  -6   4         47.55         47.40         9.09 o
  -6  -6   3          1.08          5.02        13.57 o
  -6  -6   2          0.26        -10.88        13.13 o
  -6  -6   1        203.51        194.23        14.69 o
  -6  -6   0         56.18         74.20        13.10 o
  -6  -6  -1        200.01        188.66        13.46 o
  -6  -6  -2         33.84         60.17        12.04 o
  -6  -6  -3        126.18        127.70        12.06 o
  -6  -6  -4          0.79         26.32        17.60 o
  -6  -6  -5          8.39         10.52        17.42 o
  -6  -6  -6         50.22         63.28        18.91 o
   6   6   7         65.45         57.91        20.41 o
   6   6   8          3.57         -0.23        15.40 o
   6   6   9         40.81         18.97        23.56 o
   6   6  10          2.86        -16.75        25.10 o
  -6  -7  14        172.71        174.36        20.46 o
  -6  -7  13         25.74         38.14        17.02 o
  -6  -7  12         43.42         46.61        14.99 o
  -6  -7  11        300.58        268.78        14.40 o
  -6  -7  10        282.89        254.72        14.30 o
  -6  -7   9        226.00        249.30        13.77 o
  -6  -7   8        693.17        602.14        20.78 o
  -6  -7   7         81.82        102.48        17.51 o
  -6  -7   6        842.52        727.08        22.42 o
  -6  -7   5         22.73         36.27        15.89 o
  -6  -7   4        443.00        412.31        19.17 o
  -6  -7   3        181.00        169.15        17.35 o
  -6  -7   2        411.60        377.19        19.02 o
  -6  -7   1         29.74         25.61        25.53 o
  -6  -7   0        882.15        862.59        20.99 o
  -6  -7  -1         62.79         57.87        15.93 o
  -6  -7  -2        603.20        588.39        18.66 o
  -6  -7  -3        226.44        261.33        25.50 o
  -6  -7  -4        283.84        297.29        25.73 o
  -6  -7  -5        232.68        211.93        29.24 o
  -6  -7  -6         48.06         41.15        22.70 o
   6   7   7         31.30         40.90        25.43 o
   6   7   8        151.12        107.72        26.90 o
   6   7   9         10.59         -7.60        68.63 o
  -6  -8  14        201.97        162.53        34.34 o
  -6  -8  13         15.78         12.78        30.62 o
  -6  -8  12         12.46         10.10        23.34 o
  -6  -8  11         68.05         84.35        18.61 o
  -6  -8  10         55.92         51.95        17.61 o
  -6  -8   9         54.40         36.78        21.91 o
  -6  -8   8        101.58         88.19        16.66 o
  -6  -8   7         10.44         14.35        18.31 o
  -6  -8   6         74.95         40.13        15.78 o
  -6  -8   5         71.76         79.10        17.13 o
  -6  -8   4        229.34        255.94        23.45 o
  -6  -8   3        291.48        325.56        18.96 o
  -6  -8   2         93.69        119.03        15.31 o
  -6  -8   1         68.36         83.49        15.93 o
  -6  -8   0         13.05         15.94        19.38 o
  -6  -8  -1         77.08         59.85        16.72 o
  -6  -8  -2         59.22         54.18        23.21 o
  -6  -8  -3         57.10         47.39        19.79 o
  -6  -8  -4         57.85         70.04        23.86 o
  -6  -8  -5         13.88          3.00        33.47 o
   6   8   7        154.96        118.00        35.79 o
  -6  -9  11          5.76         16.83        15.23 o
  -6  -9  10          0.09         16.46        15.04 o
  -6  -9   9        438.52        430.27        19.41 o
  -6  -9   8          7.41         30.22        14.97 o
  -6  -9   7        259.70        284.96        17.70 o
  -6  -9   6        132.63        152.04        16.04 o
  -6  -9   5          4.46         18.66        14.57 o
  -6  -9   4         32.18         53.61        14.56 o
  -6  -9   3         24.93         37.11        14.19 o
  -6  -9   2          1.80          8.79        13.84 o
  -6  -9   1        199.16        221.45        16.00 o
  -6  -9   0        136.71        124.54        14.84 o
  -6  -9  -1        182.62        196.48        15.27 o
  -6  -9  -2        174.78        183.92        23.88 o
  -6  -9  -3         67.36         69.60        22.93 o
  -6  -9  -4         53.03         37.84        23.59 o
  -6  -9  -5          9.20         -4.40        23.99 o
  -6 -10  11         17.49         17.24        23.08 o
  -6 -10  10        227.20        200.53        25.98 o
  -6 -10   9          8.32         20.05        22.48 o
  -6 -10   8         26.19         45.94        22.87 o
  -6 -10   7          7.50         21.41        15.63 o
  -6 -10   6          0.16         -1.68        15.19 o
  -6 -10   5          1.28          2.96        14.95 o
  -6 -10   4         59.13         64.40        15.46 o
  -6 -10   3          2.52         -1.43        14.43 o
  -6 -10   2         58.33         54.55        15.14 o
  -6 -10   1          3.42          8.00        14.22 o
  -6 -10   0          1.40          9.44        22.91 o
  -6 -10  -1         18.64         13.24        23.64 o
  -6 -11   5        105.42        100.19        23.60 o
  -6 -11   4         95.60         90.59        23.39 o
   7 -11   1         74.03         52.44        26.44 o
   7 -11   2         54.72         61.18        27.50 o
   7 -11   3        183.77        127.36        29.24 o
   7 -11   4        169.64        130.24        30.09 o
  -7  10   4         26.53         57.92        28.73 o
  -7  10   3         14.71          7.90        16.55 o
  -7  10   2         28.62         40.05        16.77 o
  -7  10   1          8.23          7.06        16.10 o
   7 -10   0          8.29         18.80        15.88 o
   7 -10   1         11.40         28.96        16.43 o
   7 -10   2         58.43         60.23        16.84 o
  -7  10  -3        279.35        229.46        18.44 o
   7 -10   4         76.92         83.22        23.54 o
   7 -10   5         14.73         28.26        21.00 o
   7 -10   6          7.37          3.60        21.12 o
  -7   9   6        123.78        145.97        37.48 o
  -7   9   5        119.37        148.54        32.24 o
  -7   9   4         20.52         30.95        23.58 o
  -7   9   4         66.96         85.59        21.96 o
  -7   9   3        287.19        242.57        25.40 o
  -7   9   3        287.21        272.30        24.13 o
  -7   9   2          0.65         21.60        22.16 o
   7  -9  -2         55.37         61.23        29.61 o
  -7   9   1        144.12        168.29        24.30 o
   7  -9  -1        169.13        146.39        23.36 o
  -7   9   0         58.48         64.52        22.57 o
   7  -9   0         87.63         56.30        27.94 o
  -7   9  -1         23.06         17.54        22.49 o
   7  -9   1         29.35         -2.00        28.88 o
  -7   9  -2          0.20         13.38        21.96 o
   7  -9   2        245.77        223.65        26.19 o
  -7   9  -3        324.74        307.73        27.18 o
   7  -9   3        324.89        351.13        30.95 o
  -7   9  -4          8.32          6.55        21.11 o
   7  -9   4         25.76         26.12        28.06 o
  -7   9  -5         38.55         60.06        22.14 o
   7  -9   5         82.78        115.89        29.08 o
  -7   9  -6         33.08         37.33        23.08 o
   7  -9   6        142.06        209.56        31.39 o
  -7   9  -7         72.36         75.51        16.06 o
  -7   9  -8          0.02         20.65        15.38 o
  -7   9  -9         61.41         61.54        17.03 o
  -7   9 -10         45.80         54.53        24.47 o
  -7   8   7         39.22         35.85        31.13 o
  -7   8   6         22.02         53.58        37.99 o
  -7   8   5        109.62        112.26        22.53 o
  -7   8   5        270.60        281.70        38.06 o
  -7   8   4         78.85         59.97        14.80 o
  -7   8   4         97.72        107.86        33.91 o
  -7   8   3        120.21        123.63        15.45 o
  -7   8   3        154.03        201.87        34.71 o
  -7   8   2         11.02         31.80        14.26 o
  -7   8   2         61.66         65.74        31.53 o
  -7   8   1         36.48         54.74        14.21 o
   7  -8   0         17.82         15.26        13.47 o
   7  -8   1         43.41         62.98        15.04 o
   7  -8   2        101.65         99.53        14.87 o
  -7   8  -3          4.33         32.53        14.49 o
  -7   8  -4        393.45        369.57        17.72 o
   7  -8   5          0.63         -6.76        14.53 o
   7  -8   6         22.36         39.09        15.61 o
  -7   8  -7         66.96         81.63        22.15 o
  -7   8  -8         44.72         49.63        15.51 o
  -7   8  -9         24.95         45.46        15.88 o
  -7   8 -10        212.88        228.15        18.57 o
  -7   8 -11          0.20          2.06        23.59 o
  -7   7   8        125.59         80.94        30.67 o
  -7   7   7         22.77         32.23        27.39 o
  -7   7   6        236.32        204.41        26.78 o
  -7   7   5        128.85        132.68        18.55 o
  -7   7   4        466.05        427.88        23.98 o
  -7   7   3        146.24        149.24        13.26 o
  -7   7   2        235.97        244.24        16.39 o
  -7   7   1        177.14        182.31        13.86 o
   7  -7   0        775.25        709.77        21.05 o
   7  -7   1         64.55         45.67        15.60 o
   7  -7   2        353.45        318.65        18.30 o
  -7   7  -3         48.92         65.29        18.40 o
  -7   7  -4        752.59        709.93        21.69 o
   7  -7   5        221.20        225.19        17.24 o
  -7   7  -6        206.85        190.81        28.62 o
  -7   7  -7        183.39        215.38        26.25 o
  -7   7  -8        366.98        353.91        29.79 o
  -7   7  -9        166.16        193.97        26.08 o
  -7   7 -10        216.51        205.59        30.60 o
  -7   7 -11         22.94         33.60        29.70 o
  -7   6   9         33.13         14.69        26.97 o
  -7   6   8         13.29          8.50        18.18 o
  -7   6   7         54.61         47.79        17.07 o
  -7   6   6        462.64        468.49        19.35 o
  -7   6   5        114.38        102.95        13.01 o
  -7   6   4        174.34        168.08        13.02 o
  -7   6   3        117.32        100.10        16.39 o
  -7   6   2         64.29         61.48        13.13 o
  -7   6   1        250.46        243.75        13.55 o
   7  -6   0          5.68          0.01        16.63 o
   7  -6   1        690.38        643.24        19.03 o
   7  -6   2        592.68        591.97        19.10 o
  -7   6  -3          6.52         16.72        16.36 o
  -7   6  -4        213.83        188.78        16.29 o
   7  -6   5         63.37         64.93        14.69 o
  -7   6  -6         89.43         40.63        31.49 o
  -7   6  -7        230.16        218.15        31.60 o
  -7   6  -8        130.16        150.27        23.51 o
  -7   6  -9        413.52        420.88        27.64 o
   7  -6  10         43.16         14.12        17.06 o
  -7   6 -11         14.32         14.68        18.44 o
   7  -6  12         25.78        -14.39        34.34 o
   7  -6  13         62.79         40.01        39.79 o
  -7   5   9         61.46         93.76        34.89 o
  -7   5   8        237.73        312.36        35.58 o
  -7   5   7        113.51         90.04        20.52 o
  -7   5   7        132.84        118.08        23.01 o
  -7   5   6         88.06        102.71        20.44 o
  -7   5   6        473.23        501.43        25.14 o
  -7   5   5         24.05         35.00        12.95 o
  -7   5   5         42.55         30.57        30.34 o
  -7   5   4          0.76          3.69        12.59 o
  -7   5   4        296.78        302.85        32.61 o
  -7   5   3        678.79        638.61        17.99 o
  -7   5   3        802.69        848.48        37.57 o
  -7   5   2         39.36         46.06        12.94 o
  -7   5   2         73.95         62.24        28.95 o
  -7   5   1        353.61        374.18        16.28 o
  -7   5   1        354.31        397.05        32.26 o
  -7   5   0        742.80        730.26        12.01 o
   7  -5   1          3.21          4.85         8.84 o
   7  -5   2        134.39        117.85         9.83 o
  -7   5  -3          0.92         -5.27        11.37 o
   7  -5   4         45.74         59.79        10.61 o
   7  -5   5        163.85        158.49        13.98 o
  -7   5  -6        391.45        389.90        23.88 o
   7  -5   7         24.47         26.31        11.65 o
   7  -5   8        509.35        504.68        16.73 o
   7  -5   9         25.56         28.49        12.88 o
  -7   5 -10          3.63         11.88        13.33 o
   7  -5  11         19.66         26.10        21.16 o
   7  -5  12          0.22         24.31        22.73 o
   7  -5  13          0.28         33.74        25.20 o
  -7   4  10         87.56         60.13        34.44 o
  -7   4   9        113.06         89.22        33.65 o
  -7   4   8          9.01          4.55        30.44 o
  -7   4   7         53.07         86.19        29.64 o
  -7   4   6         80.04         73.21        19.84 o
  -7   4   6         92.72         93.36        21.99 o
  -7   4   5          2.59         12.94        13.65 o
  -7   4   5        141.49        199.28        20.55 o
  -7   4   4         87.03         98.29        13.84 o
  -7   4   4        989.47        912.27        36.87 o
  -7   4   3        226.41        227.75        14.31 o
  -7   4   3        577.47        544.23        33.09 o
  -7   4   2        969.85       1023.02        21.39 o
   7  -4  -2       1002.78        993.47        32.82 o
  -7   4   1         29.47         20.69         7.90 o
  -7   4   0         48.66         45.50         8.31 o
   7  -4   1         10.36         13.23         8.96 o
   7  -4   2         20.73         18.07         9.53 o
  -7   4  -3         15.60         26.02        11.51 o
   7  -4   3         37.88         41.58        26.11 o
   7  -4   4         43.54         54.10         8.74 o
   7  -4   4        776.95        859.49        34.11 o
   7  -4   5        464.24        402.75        11.71 o
   7  -4   6       1193.38       1131.88        16.40 o
   7  -4   7        183.68        173.06        11.42 o
   7  -4   8         16.77         15.11        10.23 o
   7  -4   9          3.01          5.20        12.32 o
   7  -4  10          4.32         13.55        13.28 o
   7  -4  11          2.47         -2.70        20.42 o
   7  -4  12         45.55         32.44        23.75 o
   7  -4  13         75.69         87.49        26.67 o
  -7   3  11          7.56        -24.19        25.55 o
  -7   3  10        115.50        130.35        25.13 o
  -7   3   9        317.42        284.64        25.15 o
  -7   3   8         67.81         62.86        22.69 o
  -7   3   7        507.48        531.21        26.83 o
  -7   3   6        237.30        226.30        22.83 o
  -7   3   5          8.08         25.86        10.75 o
  -7   3   4        885.83        872.38        16.64 o
  -7   3   3        836.92        816.37        11.89 o
  -7   3   2        148.35        141.46         8.68 o
  -7   3   1         83.04         87.53         8.69 o
  -7   3   0         72.65         57.76         8.78 o
   7  -3   1         62.35         52.38        11.67 o
  -7   3  -2        105.92        107.18         7.42 o
   7  -3   3        162.20        156.62         8.43 o
   7  -3   4        700.06        635.24        11.52 o
   7  -3   5       1139.76       1055.03        15.42 o
   7  -3   6         10.15          9.66         9.49 o
  -7   3  -7        219.07        206.12         9.78 o
   7  -3   8        398.55        430.49        14.05 o
   7  -3   9         73.53         62.14        11.61 o
   7  -3  10        240.08        238.70        17.14 o
   7  -3  11         96.61         91.69        22.74 o
   7  -3  12          9.83         49.52        23.52 o
  -7   2  12        131.41        163.48        30.04 o
  -7   2  11        213.49        201.75        33.72 o
  -7   2  10        158.60        124.23        27.73 o
  -7   2   9        428.84        500.51        28.94 o
  -7   2   8        101.54         94.67        25.99 o
  -7   2   7        105.57         80.87        24.78 o
  -7   2   6        563.48        664.21        29.29 o
  -7   2   5        571.39        684.21        21.05 o
  -7   2   4        385.07        343.67        21.68 o
  -7   2   3       1529.44       1565.40        26.08 o
  -7   2   2        583.23        612.79        22.60 o
  -7   2   1        731.97        750.83        22.82 o
  -7   2   0        459.67        463.99        13.91 o
   7  -2   1        848.44        908.94        15.05 o
  -7   2  -2        508.67        487.75        12.54 o
   7  -2   3       1436.46       1560.00        19.45 o
   7  -2   4        505.86        536.80        15.73 o
  -7   2  -5        548.38        627.64        14.41 o
  -7   2  -6        662.63        715.54        14.85 o
   7  -2   7        118.93        130.22        14.56 o
   7  -2   8        116.66        139.04        18.77 o
   7  -2   9        327.19        354.79        19.10 o
   7  -2  10        208.28        200.13        21.97 o
   7  -2  11        168.41        150.41        21.93 o
   7  -2  12        170.04        188.32        30.10 o
  -7   1  12         60.48         49.64        21.91 o
  -7   1  11         73.24         89.96        21.55 o
  -7   1  10        298.86        287.21        22.79 o
  -7   1   9        124.76        137.48        21.66 o
  -7   1   8         46.32         37.30        19.43 o
  -7   1   7          4.30         -2.50        18.68 o
  -7   1   6        801.81        781.14        25.21 o
   7  -1  -5          0.66         75.97        12.98 o
  -7   1   4        509.16        486.79        16.86 o
  -7   1   3          5.64         11.95        12.95 o
  -7   1   2        385.16        380.86        15.45 o
  -7   1   1       1113.28       1056.35        19.62 o
  -7   1   0         73.35         78.05        13.60 o
   7  -1   1         58.00         66.86        17.66 o
   7  -1   2        620.89        558.06        13.43 o
  -7   1  -3        267.76        280.35         9.87 o
  -7   1  -4        190.87        202.37        10.85 o
  -7   1  -5         29.05         38.93         9.72 o
  -7   1  -6        323.41        302.69        13.70 o
   7  -1   7        271.67        265.34        15.08 o
   7  -1   8        154.25        152.17        14.89 o
   7  -1   9        125.06        148.02        15.30 o
   7  -1  10         45.88         44.92        14.91 o
   7  -1  11         60.42         46.45        16.64 o
   7  -1  12         38.06         24.78        26.26 o
  -7   0  13          7.84         50.40        30.37 o
  -7   0  12        313.96        366.47        31.31 o
  -7   0  11         29.43         44.68        19.91 o
  -7   0  10        457.72        467.65        28.25 o
  -7   0   9        394.12        331.63        30.08 o
  -7   0   8        348.86        365.99        26.10 o
  -7   0   7        403.40        435.21        23.67 o
  -7   0   6         19.48         34.89        22.90 o
  -7   0   5        840.33        883.54        25.75 o
  -7   0   4       2011.98       2077.39        27.59 o
  -7   0   3         86.05         73.82        18.36 o
  -7   0   2         55.00         67.10        21.71 o
  -7   0   2        942.66        838.24        21.75 o
  -7   0   1        254.75        239.19        23.99 o
  -7   0   1        304.23        261.97        17.58 o
  -7   0   0         65.43        104.19        21.54 o
  -7   0   0        258.07        219.19        17.88 o
  -7   0  -1       1173.83       1094.11        30.00 o
   7   0   1       1215.43       1038.70        26.36 o
  -7   0  -2          0.00         22.00        19.36 o
   7   0   2         65.07         64.88        22.40 o
  -7   0  -3       2049.95       1875.96        25.43 o
  -7   0  -4         31.13         53.30        18.54 o
   7   0   4        648.79        623.61        28.76 o
  -7   0  -5         23.80         -5.53        13.76 o
  -7   0  -6        318.25        312.81        14.67 o
   7   0   7        460.93        496.15        19.22 o
   7   0   8        298.25        294.41        20.10 o
   7   0   9        530.27        532.79        22.41 o
   7   0  10         34.54         48.60        20.54 o
   7   0  11        282.66        324.22        24.69 o
  -7  -1  14         11.59         15.63        24.27 o
  -7  -1  13        163.45        150.35        17.34 o
  -7  -1  12         89.43         98.47        13.05 o
  -7  -1  11         75.45         86.11        14.87 o
  -7  -1  10         75.14         78.63        13.88 o
  -7  -1   9        332.74        301.64        16.23 o
  -7  -1   8        163.10        210.49        14.94 o
  -7  -1   7        636.07        642.88        17.54 o
  -7  -1   6        587.32        607.88        16.78 o
  -7  -1   5        225.22        208.81        24.34 o
  -7  -1   4       1351.51       1389.20        18.00 o
  -7  -1   3        641.68        643.52        14.32 o
  -7  -1   2        171.55        183.97        11.96 o
  -7  -1   1        869.54        748.82        14.27 o
  -7  -1   0        218.19        248.37        15.12 o
   7   1   1        760.54        742.83        17.35 o
   7   1   2       1687.73       1766.99        22.30 o
  -7  -1  -3        200.17        202.19        13.67 o
  -7  -1  -4        478.04        467.47        12.94 o
  -7  -1  -5        482.75        496.08        15.98 o
  -7  -1  -6        125.42        158.42        11.02 o
   7   1   7        271.55        230.03        15.48 o
   7   1   8         72.24         83.32        15.19 o
   7   1   9         61.95         48.10        15.16 o
   7   1  10         97.04        102.06        16.57 o
   7   1  11        132.94        129.91        18.76 o
  -7  -2  14         15.43         23.27        30.93 o
  -7  -2  13         47.25         45.03        21.16 o
  -7  -2  12         43.94         41.46        15.38 o
  -7  -2  12        109.52        112.00        27.27 o
  -7  -2  11         11.57         13.78        20.99 o
  -7  -2  11        438.15        473.82        21.85 o
  -7  -2  10        407.77        404.57        18.70 o
  -7  -2  10        502.49        507.12        26.43 o
  -7  -2   9          0.00          8.35        21.63 o
  -7  -2   9         93.47         99.90        22.96 o
  -7  -2   8        979.36        972.97        31.48 o
  -7  -2   8        988.64       1103.04        29.22 o
  -7  -2   7        416.83        403.93        15.18 o
  -7  -2   6         19.41         31.38        11.66 o
  -7  -2   5         33.50         35.87        22.67 o
  -7  -2   4         20.27         33.80        22.44 o
  -7  -2   4         21.83         -4.90        16.87 o
  -7  -2   3         34.81         76.33        14.40 o
   7   2  -3       2888.98       2765.95        37.78 o
  -7  -2   2         21.11         38.06        14.00 o
   7   2  -2        117.72        103.67        22.53 o
  -7  -2   1        127.76        110.22        13.72 o
   7   2  -1        143.73        155.89        22.45 o
   7   2   0       3774.34       3923.93        30.11 o
  -7  -2  -1          2.06        -12.15        20.52 o
   7   2   1         17.39         22.95        21.95 o
  -7  -2  -2        374.24        361.56        23.90 o
   7   2   2        399.57        361.52        23.76 o
  -7  -2  -3          0.33         14.78        11.27 o
  -7  -2  -4         16.55         34.29        11.46 o
  -7  -2  -5         12.27         24.28         9.95 o
   7   2   5        752.87        787.86        34.27 o
  -7  -2  -6        123.60        145.57        12.87 o
   7   2   6        123.60        138.61        27.31 o
   7   2   7        125.25        115.80        14.60 o
   7   2   8        564.10        619.56        20.24 o
   7   2   9        119.95        141.85        22.78 o
   7   2  10         38.89         52.94        23.40 o
  -7  -3  14        129.34        107.35        24.89 o
  -7  -3  13         90.94         67.12        23.31 o
  -7  -3  12         47.17         32.16        15.74 o
  -7  -3  11          0.76         16.39        11.18 o
  -7  -3  10         31.84         40.51        12.82 o
  -7  -3   9         87.31         74.93        11.24 o
  -7  -3   8         83.14         86.93        12.18 o
  -7  -3   7          9.67         43.09        10.00 o
  -7  -3   6          1.21         26.72        10.38 o
  -7  -3   5         97.61         68.38        22.71 o
  -7  -3   4        168.79        168.03        14.78 o
  -7  -3   3         18.32         10.37        10.08 o
  -7  -3   2         11.12          6.74         9.60 o
  -7  -3   1        756.69        763.24        13.44 o
   7   3   0         71.18        103.76        12.33 o
  -7  -3  -1          2.09         20.98        12.98 o
  -7  -3  -2          0.37          2.39         9.10 o
  -7  -3  -3         34.86         28.25         8.89 o
  -7  -3  -4          3.73          9.18        10.32 o
   7   3   4         11.04         16.97        19.49 o
  -7  -3  -5         67.23         83.00        17.52 o
   7   3   5        130.10        153.12        21.73 o
  -7  -3  -6         96.91        106.28        13.18 o
   7   3   7        100.83         73.90        14.87 o
   7   3   8         66.55         73.41        15.40 o
   7   3   9          5.19         13.28        15.57 o
   7   3  10         12.25         21.81        24.20 o
  -7  -4  14         37.43        -10.92        54.93 o
  -7  -4  13         46.54         38.78        19.10 o
  -7  -4  12        145.99        107.83        28.69 o
  -7  -4  11        126.73        130.31        19.67 o
  -7  -4  10        228.33        226.57        19.97 o
  -7  -4   9        723.16        665.57        23.80 o
  -7  -4   8        276.99        263.13        21.75 o
  -7  -4   7        644.18        578.49        26.69 o
  -7  -4   6        271.52        218.58        19.33 o
  -7  -4   5        522.97        442.08        21.58 o
  -7  -4   4        484.87        548.87        18.22 o
  -7  -4   3       1303.46       1165.98        18.01 o
  -7  -4   2         26.23         37.55         9.18 o
  -7  -4   1       1249.11       1267.05        19.31 o
  -7  -4   0        421.74        397.47        12.29 o
  -7  -4  -1        527.18        485.29        12.29 o
  -7  -4  -2        246.92        216.22        11.15 o
  -7  -4  -3        487.54        505.36        17.91 o
  -7  -4  -4        350.23        275.09        28.80 o
  -7  -4  -5        698.08        651.61        27.74 o
  -7  -4  -6        258.40        247.79        16.19 o
   7   4   7        123.14        131.20        24.78 o
   7   4   8        148.23        121.85        18.60 o
   7   4   9         46.22         19.17        20.91 o
   7   4  10         41.50          8.98        38.13 o
  -7  -5  14         45.90         45.39        28.48 o
  -7  -5  13         17.37         16.68        20.22 o
  -7  -5  12         74.54         68.64        20.63 o
  -7  -5  11          6.80         22.73        19.65 o
  -7  -5  10         88.03        100.39        17.53 o
  -7  -5   9        134.56        141.44        17.84 o
  -7  -5   8         16.70         27.41        20.53 o
  -7  -5   7        456.85        431.63        21.56 o
  -7  -5   6        495.31        495.40        22.09 o
  -7  -5   5          7.57         18.48        18.72 o
  -7  -5   4        683.31        636.80        19.48 o
  -7  -5   3         92.07         98.57        13.31 o
  -7  -5   2        119.41        147.28        10.94 o
  -7  -5   1        545.36        577.97        19.43 o
  -7  -5   0          8.53          4.75        18.21 o
  -7  -5  -1        647.89        655.46        23.39 o
  -7  -5  -2        365.38        392.41        17.14 o
  -7  -5  -3         13.78          6.28        17.11 o
  -7  -5  -5         90.04         96.50        20.04 o
  -7  -5  -6          6.31         23.78        19.50 o
   7   5   7         56.82         27.64        31.59 o
   7   5   8         17.86          2.96        25.73 o
   7   5   9         49.92         86.09        29.60 o
  -7  -6  13        183.70        149.72        17.95 o
  -7  -6  12         29.79         30.77        12.23 o
  -7  -6  11         52.39         57.73        15.61 o
  -7  -6  10        311.18        285.75        17.63 o
  -7  -6   9         17.04         32.65        15.21 o
  -7  -6   8         10.33         11.95        14.94 o
  -7  -6   7        182.68        159.66        16.18 o
  -7  -6   6        152.69        162.27        16.26 o
  -7  -6   5        325.90        309.67        17.44 o
  -7  -6   4         45.54         49.02        14.30 o
  -7  -6   3        770.82        751.21        20.30 o
  -7  -6   2        362.63        356.97        17.09 o
  -7  -6   1         65.11         72.32        14.14 o
  -7  -6   0          2.23         -4.17        13.06 o
  -7  -6  -1        501.88        520.92        17.25 o
  -7  -6  -2         95.36         93.73        12.84 o
  -7  -6  -3        451.97        447.98        24.45 o
  -7  -6  -4          7.01         17.06        18.64 o
  -7  -6  -5        178.70        167.88        21.50 o
  -7  -6  -6          0.41          9.93        18.96 o
   7   6   7         22.17          4.98        22.55 o
   7   6   8          0.15          9.80        23.72 o
  -7  -7  13         95.45        149.00        32.18 o
  -7  -7  12          0.35         25.94        16.24 o
  -7  -7  11         82.52         66.31        16.54 o
  -7  -7  10         24.59         22.34        15.09 o
  -7  -7   9         30.16         55.10        15.37 o
  -7  -7   8         43.18         44.59        15.67 o
  -7  -7   7         15.40         -3.47        14.68 o
  -7  -7   6        138.61        118.58        16.07 o
  -7  -7   5        337.62        329.24        18.22 o
  -7  -7   4        330.68        349.98        17.96 o
  -7  -7   3        161.91        172.43        15.79 o
  -7  -7   2         71.49         70.43        14.84 o
  -7  -7   1         11.28         19.35        13.50 o
  -7  -7   0          0.78          2.55        13.22 o
  -7  -7  -1         26.62         12.48        13.15 o
  -7  -7  -2          0.01         11.77        12.48 o
  -7  -7  -3         18.45         29.41        20.09 o
  -7  -7  -4          8.66          7.22        20.21 o
  -7  -7  -5         35.97         48.87        21.33 o
   7   7   7         72.39         76.14        35.03 o
  -7  -8  12         37.53         -4.53        25.48 o
  -7  -8  11         51.49         26.32        25.19 o
  -7  -8  10         14.71         10.20        16.46 o
  -7  -8   9        476.47        462.05        20.73 o
  -7  -8   8         51.89         54.38        16.28 o
  -7  -8   7         45.27         42.04        16.02 o
  -7  -8   6        880.67        823.04        22.96 o
  -7  -8   5        194.63        209.47        17.15 o
  -7  -8   4        151.65        135.65        16.32 o
  -7  -8   3        120.24        137.40        16.13 o
  -7  -8   2        197.11        208.59        22.33 o
  -7  -8   1        668.12        647.07        20.10 o
  -7  -8   0         58.41         62.70        14.34 o
  -7  -8  -1         39.28         39.21        14.07 o
  -7  -8  -2        622.96        693.35        30.97 o
  -7  -8  -3         13.76         40.33        21.94 o
  -7  -8  -4         67.88         75.55        23.11 o
  -7  -8  -5         35.99         45.91        23.28 o
  -7  -9   8         38.18         64.02        32.54 o
  -7  -9   7          7.33         43.86        32.73 o
  -7  -9   6         51.79         67.08        31.21 o
  -7  -9   5         45.59         54.34        21.02 o
  -7  -9   4          7.55         27.79        20.82 o
  -7  -9   3         48.78         63.07        20.92 o
  -7  -9   2         43.52         46.09        20.60 o
  -7  -9   1          2.81         -9.03        19.50 o
  -7  -9   1          6.74         18.29        32.00 o
  -7  -9   0         38.35         30.09        20.84 o
  -7  -9  -1         28.18         31.61        31.26 o
  -7  -9  -2         36.02         68.69        32.51 o
  -7 -10   5        129.00        128.15        24.78 o
  -7 -10   4          4.33         -2.18        21.51 o
  -7 -10   3          0.48          9.11        21.98 o
  -7 -10   2        101.01        107.18        23.70 o
  -7 -10   1        217.60        209.97        24.61 o
  -8   9   3         51.57         53.00        29.47 o
   8  -9  -1         28.03         28.01        22.49 o
   8  -9   0        142.15        161.00        23.67 o
   8  -9   1         15.68         17.22        21.08 o
   8  -9   2         24.81          7.64        38.07 o
   8  -9   3         20.35        -12.84        22.46 o
   8  -9   4         18.82         11.77        23.78 o
  -8   8   5          2.20          3.53        22.58 o
  -8   8   5         51.75         76.54        38.70 o
  -8   8   4         66.79          8.45        23.25 o
  -8   8   4        128.93        159.11        39.17 o
  -8   8   3         87.38         93.03        24.32 o
  -8   8   3        154.19        156.56        24.47 o
  -8   8   2         51.99         52.32        23.21 o
   8  -8  -2         55.54         78.83        30.15 o
  -8   8   1        260.07        176.83        24.36 o
   8  -8  -1        342.56        345.06        32.88 o
  -8   8   0          1.17          0.26        21.64 o
   8  -8   0          8.76         20.10        29.40 o
  -8   8  -1         86.02         55.30        23.13 o
   8  -8   1        119.78        109.59        31.03 o
  -8   8  -2          6.32          5.38        21.73 o
   8  -8   2         11.10         17.06        29.13 o
  -8   8  -3         44.65         25.96        22.05 o
   8  -8   3        109.69         97.49        31.31 o
  -8   8  -4         10.04         11.83        15.44 o
  -8   8  -5        109.08        125.12        24.27 o
   8  -8   5        305.75        281.14        34.42 o
  -8   8  -6          4.69          6.55        23.69 o
   8  -8   6         44.01         51.22        32.72 o
  -8   8  -7         88.34         80.01        24.56 o
  -8   7   6         73.91         73.52        34.28 o
  -8   7   5          2.94         14.69        21.38 o
  -8   7   5          2.99          7.88        34.62 o
  -8   7   4         37.24         39.25        15.68 o
  -8   7   4         85.22        111.93        33.71 o
  -8   7   3        166.33        160.47        23.07 o
  -8   7   3        170.21        217.22        21.82 o
  -8   7   2        189.30        162.48        23.06 o
  -8   7   2        458.80        500.11        24.48 o
  -8   7   1        297.23        310.29        25.56 o
   8  -7  -1        319.95        383.57        32.69 o
   8  -7   0         23.72         33.23        14.89 o
  -8   7  -1         15.33          9.78        20.79 o
   8  -7   1         18.13         18.71        29.57 o
  -8   7  -2          1.29         -6.34        20.56 o
   8  -7   2          2.26        -10.15        29.89 o
  -8   7  -3          3.70         24.46        22.40 o
   8  -7   3         15.30         33.24        27.67 o
  -8   7  -4        212.73        206.02        25.15 o
   8  -7   4        230.66        226.06        32.43 o
  -8   7  -5         30.04         45.51        22.96 o
   8  -7   5        254.81        332.76        32.94 o
  -8   7  -6        356.39        377.64        27.29 o
   8  -7   6        499.54        544.28        34.85 o
  -8   7  -7          5.12         16.36        21.62 o
  -8   7  -8         63.45         66.73        23.14 o
  -8   7  -9          0.06          9.83        22.90 o
  -8   7 -10         25.75         14.76        23.88 o
  -8   6   7          4.30        -12.31        26.60 o
  -8   6   6         23.06         31.00        17.70 o
  -8   6   5        143.02        134.07        13.88 o
  -8   6   4        122.07        101.93        13.25 o
  -8   6   3        226.47        237.18        14.14 o
  -8   6   2        570.00        559.56        16.39 o
  -8   6   1        131.34        128.80        13.06 o
   8  -6   0        298.27        281.47        16.96 o
   8  -6   1         97.26        116.34        15.82 o
   8  -6   2        124.90        152.29        15.69 o
  -8   6  -3        279.91        297.01        17.94 o
  -8   6  -4        173.25        172.50        16.31 o
   8  -6   5        451.38        436.42        19.00 o
   8  -6   6        299.46        304.33        18.32 o
  -8   6  -7        123.67        113.55        22.69 o
  -8   6  -8        150.54        147.81        23.06 o
  -8   6  -9         18.73         20.52        22.16 o
  -8   6 -10          4.06          5.52        22.95 o
  -8   5   8          8.34         36.42        23.29 o
  -8   5   7        101.48         68.76        36.53 o
  -8   5   6         22.33         15.25        23.62 o
  -8   5   5        214.84        217.34        22.16 o
  -8   5   4        366.94        520.52        23.08 o
  -8   5   3        532.40        602.16        22.55 o
  -8   5   2         72.77         81.33        15.68 o
  -8   5   1        303.42        279.40        16.86 o
   8  -5   0          2.09         -4.23        20.38 o
   8  -5   1        125.00        120.66        13.46 o
   8  -5   2          2.39         32.57        14.18 o
  -8   5  -3        340.09        341.59        19.60 o
   8  -5   4         56.75         62.92        14.78 o
   8  -5   5        544.03        579.90        18.00 o
   8  -5   6        277.50        346.68        19.82 o
  -8   5  -7        178.56        180.87        29.70 o
  -8   5  -8         17.28         22.11        28.45 o
  -8   5  -9        133.58        115.63        28.67 o
  -8   5 -10          9.50         -6.08        33.01 o
  -8   4   9         42.91         47.43        26.42 o
  -8   4   8         49.03         54.98        24.28 o
  -8   4   7         31.92         53.91        23.40 o
  -8   4   7        121.47        136.25        34.16 o
  -8   4   6        140.66        118.77        24.97 o
  -8   4   5        270.88        270.56        17.57 o
  -8   4   4         86.84         86.70        12.77 o
  -8   4   3         16.49         11.54        11.94 o
  -8   4   2          0.05         11.01        11.61 o
  -8   4   1        187.47        202.83        12.75 o
  -8   4   0         74.39         75.44         9.15 o
   8  -4   1         98.66         94.02        10.02 o
   8  -4   2        271.52        239.19        11.67 o
  -8   4  -3         17.71         16.16        10.18 o
   8  -4   4          0.12          2.12        10.54 o
   8  -4   5        182.64        177.02        12.28 o
   8  -4   6         16.42         21.48        13.55 o
  -8   4  -7          7.02         12.52        13.94 o
   8  -4   8        118.42        106.85        12.05 o
   8  -4   9          6.01          1.52        12.07 o
   8  -4  10         76.22         59.77        15.55 o
   8  -4  11          1.24         10.17        22.80 o
   8  -4  12          9.12         11.08        25.14 o
  -8   3  10         16.23         23.64        35.62 o
  -8   3   9        120.08        150.88        29.73 o
  -8   3   8        194.53        258.60        29.98 o
  -8   3   7        171.99        230.87        28.51 o
  -8   3   6        176.99        142.78        26.90 o
  -8   3   5        198.33        167.89        19.15 o
  -8   3   4        286.32        304.38        21.98 o
  -8   3   3        133.08        130.60        15.68 o
  -8   3   2         34.53         46.82        11.24 o
  -8   3   1        478.22        487.61        15.73 o
  -8   3   0        316.13        312.46        14.68 o
   8  -3   1        251.93        267.53        14.88 o
  -8   3  -2        582.39        639.32        17.58 o
  -8   3  -3         27.38         23.68        15.47 o
   8  -3   4        100.99        108.81        14.95 o
   8  -3   5        217.10        186.64        12.19 o
  -8   3  -6        154.42        174.15        19.75 o
   8  -3   6        216.10        241.15        15.66 o
   8  -3   7        149.12        152.59        16.29 o
   8  -3   8        222.25        196.14        20.11 o
   8  -3   9        194.07        226.18        17.75 o
   8  -3  10        121.99        109.38        22.92 o
   8  -3  11         14.05         16.17        34.31 o
  -8   2  11         63.30         52.09        25.08 o
  -8   2  10         57.85         59.44        22.75 o
  -8   2   9         77.42         99.11        22.25 o
  -8   2   8        303.17        294.68        24.75 o
  -8   2   7        300.07        294.11        24.11 o
  -8   2   6         10.46         -8.93        23.04 o
   8  -2  -5        580.16        611.57        19.07 o
  -8   2   4          4.02        -12.55        13.70 o
  -8   2   3          6.41         17.98        13.16 o
  -8   2   2        228.53        241.90        15.27 o
  -8   2   1        301.55        300.69        16.08 o
  -8   2   0        210.37        224.28        10.50 o
   8  -2   1        261.45        260.58        11.94 o
  -8   2  -2        293.45        295.78         9.35 o
   8  -2   3          8.42         16.08         7.99 o
  -8   2  -4          3.61         17.17         7.68 o
  -8   2  -5        448.55        480.57        10.59 o
  -8   2  -6         10.90         21.93        10.04 o
   8  -2   7        254.95        269.37        15.37 o
   8  -2   8        230.90        211.58        16.10 o
   8  -2   9         99.47         78.13        15.84 o
   8  -2  10         71.37         60.89        16.76 o
   8  -2  11         61.25         82.05        25.77 o
  -8   1  12         67.46        111.86        28.40 o
  -8   1  12         69.76         54.81        36.48 o
  -8   1  11        148.41        139.04        33.24 o
  -8   1  10         48.71         57.37        30.43 o
  -8   1   9        431.05        486.85        32.58 o
  -8   1   8        244.28        233.83        29.94 o
  -8   1   7       1161.95       1277.52        36.30 o
  -8   1   6         75.10         48.58        29.00 o
  -8   1   5         14.04          8.52        20.12 o
   8  -1  -4         51.00         38.63        19.01 o
  -8   1   4         59.12         47.68        27.24 o
  -8   1   3        332.88        365.42        20.43 o
  -8   1   2         34.96         66.86        21.40 o
   8  -1  -2        250.56        259.14        26.04 o
  -8   1   1       1010.83       1128.24        30.54 o
   8  -1  -1       1572.69       1635.66        36.84 o
  -8   1   0        743.00        746.71        27.82 o
   8  -1   0       1507.39       1559.83        37.70 o
  -8   1  -1        285.11        316.69        24.53 o
   8  -1   1        311.54        354.28        29.00 o
   8  -1   2        227.72        273.59        15.06 o
   8  -1   2        349.22        410.34        28.75 o
  -8   1  -3         10.73          9.52         9.17 o
   8  -1   3         49.30         48.85        19.81 o
  -8   1  -4          1.11          8.92         9.24 o
   8  -1   4         11.09         50.97        25.73 o
  -8   1  -5         84.16         94.92        10.74 o
  -8   1  -6        417.04        407.21        13.28 o
   8  -1   7        299.43        293.87        15.99 o
   8  -1   8        248.01        245.06        22.05 o
   8  -1   8        432.15        486.59        34.28 o
   8  -1   9         50.08         42.31        21.40 o
   8  -1  10        176.23        200.42        24.34 o
  -8   0  12          6.08         20.03        17.97 o
  -8   0  11        123.17         95.80        16.97 o
  -8   0  10         11.59         64.24        24.09 o
  -8   0  10         32.90         43.67        30.38 o
  -8   0   9         56.38         70.49        14.80 o
  -8   0   8        304.18        328.69        17.28 o
  -8   0   7         25.42         51.89        14.55 o
  -8   0   6         59.58         42.95        22.71 o
  -8   0   5          9.30        -13.03        13.03 o
  -8   0   4        464.20        426.97        14.52 o
  -8   0   3          1.47          0.03        11.30 o
  -8   0   2        253.78        261.46        13.04 o
  -8   0   1         89.97        124.99        11.67 o
  -8   0   0        297.92        287.61        12.95 o
   8   0   1        369.89        386.97        16.13 o
   8   0   2         20.68         27.45        13.10 o
  -8   0  -3         53.62         59.08        10.51 o
  -8   0  -4         19.34          9.82         8.56 o
  -8   0  -5        227.71        224.33        11.91 o
   8   0   5        272.77        278.69        27.08 o
  -8   0  -6         76.32         78.77        13.98 o
   8   0   7          9.29         17.75        13.74 o
   8   0   8         73.19         62.25        14.95 o
   8   0   9         28.18         32.68        15.58 o
   8   0  10         84.45         65.29        17.31 o
  -8  -1  13        134.81        148.39        27.19 o
  -8  -1  12         21.26         36.43        17.80 o
  -8  -1  11        213.77        170.13        19.19 o
  -8  -1  10        608.04        641.51        22.68 o
  -8  -1   9        229.93        232.98        18.81 o
  -8  -1   8        378.30        357.60        19.13 o
  -8  -1   7        468.20        442.56        18.43 o
  -8  -1   6          7.01         29.15        25.29 o
  -8  -1   5        506.43        477.16        20.13 o
  -8  -1   4         22.83         -8.53        20.49 o
  -8  -1   3        701.27        620.37        14.81 o
  -8  -1   2       1001.11        908.92        21.49 o
  -8  -1   1       1083.95        872.66        15.88 o
   8   1   0        802.48        761.88        20.13 o
   8   1   1        608.74        538.73        17.89 o
   8   1   2         27.78         16.04        14.42 o
  -8  -1  -3        552.66        462.00        16.59 o
  -8  -1  -4          7.40          1.29        12.45 o
  -8  -1  -5        414.91        377.57        11.91 o
  -8  -1  -6        286.45        261.70        16.39 o
   8   1   7        298.57        350.76        18.57 o
   8   1   8        461.60        534.92        24.64 o
   8   1   9        239.06        213.06        19.51 o
   8   1  10         20.71         25.27        34.68 o
  -8  -2  13          2.60        -12.12        35.46 o
  -8  -2  12          5.61         17.84        23.78 o
  -8  -2  11        337.19        308.10        24.26 o
  -8  -2  10         84.44         83.23        21.58 o
  -8  -2   9         21.55         -5.65        32.74 o
  -8  -2   8          0.60         40.40        14.54 o
  -8  -2   7        301.56        301.81        29.95 o
  -8  -2   6         66.08         77.05        26.72 o
  -8  -2   5        236.75        196.63        16.61 o
  -8  -2   4        166.22        140.76        12.97 o
  -8  -2   3        323.01        338.82        13.50 o
  -8  -2   2         56.95         64.36        13.23 o
  -8  -2   1         43.35         72.11        13.56 o
   8   2   0        296.22        376.03        17.32 o
   8   2   1        139.63        126.57        16.46 o
   8   2   2        213.88        225.66        16.09 o
  -8  -2  -3         68.81        113.58        14.29 o
  -8  -2  -4        348.66        387.96        16.18 o
  -8  -2  -5          0.67         18.01        16.06 o
   8   2   6         19.83         44.01        19.08 o
   8   2   7        111.20         94.80        17.63 o
   8   2   8        267.15        243.75        21.43 o
   8   2   9          4.90          1.99        25.35 o
  -8  -3  12         23.56         22.65        17.91 o
  -8  -3  11         48.10         36.19        17.00 o
  -8  -3  10        161.08        103.37        17.01 o
  -8  -3   9        261.28        268.39        18.98 o
  -8  -3   8         87.02        108.87        17.02 o
  -8  -3   7          7.87         -6.13        15.76 o
  -8  -3   6        417.14        412.82        27.96 o
  -8  -3   5        124.92         91.23        14.53 o
  -8  -3   4        549.70        528.89        17.75 o
  -8  -3   3          9.65          9.04        10.07 o
  -8  -3   2         50.03         47.52        10.14 o
  -8  -3   1          6.97         34.64        10.79 o
  -8  -3   0         13.40         16.10         9.97 o
  -8  -3  -1          1.24         16.78         9.65 o
  -8  -3  -2        526.36        561.61        13.43 o
  -8  -3  -3         10.22         18.10         9.40 o
  -8  -3  -4        579.92        569.71        25.25 o
  -8  -3  -5          6.05          3.14        17.87 o
   8   3   6         35.50         53.99        21.55 o
   8   3   7         22.45         17.16        15.52 o
   8   3   8         98.90        106.69        17.21 o
  -8  -4  12         33.33          5.41        17.48 o
  -8  -4  11        277.46        256.60        19.71 o
  -8  -4  10          0.86         -0.97        16.11 o
  -8  -4   9          2.68         -1.76        16.30 o
  -8  -4   8         12.77        -13.46        15.98 o
  -8  -4   7         27.94         20.76        16.42 o
  -8  -4   6        230.80        200.65        18.24 o
  -8  -4   5         14.62         11.32        11.63 o
  -8  -4   4         98.57        101.45        11.69 o
  -8  -4   3         48.94         71.54        12.68 o
  -8  -4   2          3.73         22.42        10.31 o
   8   4  -2          6.55         -6.04        19.97 o
  -8  -4   1         68.19         82.79        14.51 o
   8   4  -1        105.20        108.24        20.39 o
  -8  -4   0          1.84          4.95        13.07 o
  -8  -4  -1         62.05         61.84        13.47 o
  -8  -4  -2          1.81         -2.78        12.60 o
  -8  -4  -3         35.41         31.95        12.44 o
  -8  -4  -4         54.75         47.89        19.13 o
  -8  -4  -5          4.68        -17.96        17.96 o
   8   4   6         24.74         30.36        30.98 o
   8   4   7        220.35        225.90        24.81 o
  -8  -5  12         62.69         90.13        25.43 o
  -8  -5  11         12.80         22.30        16.95 o
  -8  -5  10        124.30        127.10        17.38 o
  -8  -5   9        221.69        247.68        17.76 o
  -8  -5   8        212.48        234.34        17.69 o
  -8  -5   7        783.80        806.25        22.19 o
  -8  -5   6        368.52        364.92        13.87 o
  -8  -5   5        735.03        719.97        15.70 o
  -8  -5   4         93.34         97.22        15.66 o
  -8  -5   3         43.18         27.50        14.63 o
  -8  -5   2         42.21         48.75        14.73 o
  -8  -5   1        103.22        126.52        15.27 o
  -8  -5   0        565.01        567.52        19.06 o
  -8  -5  -1        482.95        521.25        18.01 o
  -8  -5  -2        648.10        696.64        19.40 o
  -8  -5  -3        272.34        292.09        24.26 o
  -8  -5  -4        235.66        220.19        22.64 o
  -8  -5  -5        107.40         87.10        19.38 o
   8   5   6         16.58         -5.09        22.70 o
   8   5   7         52.88         47.70        24.66 o
  -8  -6  12          1.04         16.08        31.08 o
  -8  -6  11         14.57         39.49        32.40 o
  -8  -6  10        118.74        131.39        23.90 o
  -8  -6   9        143.78        148.92        23.46 o
  -8  -6   8          0.45         40.92        22.28 o
  -8  -6   7         52.16         78.35        21.43 o
  -8  -6   6         44.92         45.87        21.92 o
  -8  -6   5         39.72         59.63        21.42 o
  -8  -6   4        115.12        120.50        21.78 o
  -8  -6   3         31.89         37.34        20.87 o
  -8  -6   2         85.70        109.81        22.97 o
  -8  -6   2        123.75        127.75        29.23 o
  -8  -6   1         32.36         36.59        20.07 o
  -8  -6   0         49.29         40.60        19.75 o
  -8  -6  -1         39.54         24.25        19.55 o
  -8  -6  -2          0.53        -19.21        29.67 o
  -8  -6  -4         91.82        131.09        29.10 o
  -8  -6  -5         16.50         29.07        29.89 o
  -8  -7  12        110.09         69.40        26.43 o
  -8  -7  11        113.35         94.88        25.90 o
  -8  -7  10          1.51          8.15        23.91 o
  -8  -7   9         99.38         74.07        17.09 o
  -8  -7   8        557.62        528.60        21.71 o
  -8  -7   7          5.48         15.00        15.85 o
  -8  -7   6        128.93        146.96        17.14 o
  -8  -7   5         64.87         54.80        16.39 o
  -8  -7   4         44.55         49.47        15.36 o
  -8  -7   3        213.39        215.97        17.30 o
  -8  -7   2         11.68          8.96        14.83 o
  -8  -7   1        171.26        187.84        16.55 o
  -8  -7   0        206.99        200.65        16.45 o
  -8  -7  -1        181.58        168.71        21.47 o
  -8  -7  -2         49.97         67.78        21.76 o
  -8  -7  -3        142.88        128.27        23.63 o
  -8  -7  -4         11.05         -7.95        22.69 o
  -8  -7  -5        122.09        116.06        24.69 o
  -8  -8   9        111.08         74.91        35.87 o
  -8  -8   8         46.29         35.15        34.85 o
  -8  -8   7         42.33         58.47        23.43 o
  -8  -8   6         73.14         66.83        23.48 o
  -8  -8   5         63.23         76.31        22.89 o
  -8  -8   4         77.21         72.31        22.50 o
  -8  -8   3         85.57         98.49        22.74 o
  -8  -8   2         83.25        115.11        22.02 o
  -8  -8   1         60.45         87.99        30.44 o
  -8  -8   0         32.37         52.26        21.47 o
  -8  -8  -1         35.02         49.72        31.76 o
  -8  -8  -2         95.94         97.36        33.63 o
  -8  -9   4        166.86        166.05        26.35 o
  -8  -9   3         44.62         46.07        23.68 o
  -8  -9   2        265.42        260.78        26.66 o
  -8  -9   1          6.08        -14.19        22.83 o
  -9   7   5         44.28         19.78        26.89 o
  -9   7   4         32.26         28.32        25.24 o
  -9   7   3          0.52         15.42        17.87 o
  -9   7   2        162.40        180.40        19.31 o
  -9   7   1         22.43         24.29        16.11 o
   9  -7   0          4.95         24.58        16.21 o
   9  -7   1        246.85        217.23        18.42 o
   9  -7   2          0.66         -2.52        16.80 o
  -9   7  -3         13.04         10.21        16.07 o
  -9   7  -4         19.33         14.49        16.53 o
  -9   6   5        150.25        162.37        36.97 o
  -9   6   4         81.36         71.70        26.02 o
  -9   6   3        160.36        154.92        25.67 o
  -9   6   2         71.80         61.28        18.99 o
  -9   6   1        346.28        357.79        27.59 o
   9  -6  -1        346.47        358.94        34.00 o
  -9   6   0        134.54        151.17        23.65 o
   9  -6   0        207.66        249.96        29.84 o
  -9   6  -1        298.34        292.21        25.90 o
   9  -6   1        354.15        255.57        35.56 o
  -9   6  -2         73.80        100.83        23.41 o
   9  -6   2        299.41        291.73        28.68 o
  -9   6  -3         96.69        101.34        23.38 o
   9  -6   3        198.43        227.84        28.43 o
  -9   6  -4          0.25         35.13        22.21 o
   9  -6   4        262.11        247.02        36.37 o
  -9   6  -5          2.84          2.31        22.22 o
   9  -6   5         55.51         46.31        25.77 o
   9  -6   6        211.56        195.90        25.06 o
  -9   6  -7         99.15        125.92        33.82 o
  -9   5   6        151.90        154.68        28.54 o
  -9   5   5         72.82         83.32        14.44 o
  -9   5   4         76.15         83.76        16.79 o
  -9   5   3        142.61        157.71        14.31 o
  -9   5   2        164.43        160.10        14.23 o
  -9   5   1         18.01         42.19        13.05 o
   9  -5   0        226.66        211.33        17.29 o
   9  -5   1         12.07         18.69        15.55 o
   9  -5   2        220.53        207.64        17.12 o
  -9   5  -3         22.17         37.03        11.77 o
   9  -5   4        142.06        110.64        12.51 o
   9  -5   5        154.95        143.44        12.92 o
   9  -5   6        100.56         84.97        12.89 o
  -9   5  -7         60.76         68.18        13.53 o
  -9   5  -8        134.66        149.82        26.96 o
  -9   5  -9         33.05         42.52        27.61 o
  -9   4   7         56.22         23.06        30.18 o
  -9   4   6        171.39        165.58        30.86 o
  -9   4   5         69.93         80.01        22.61 o
  -9   4   4          4.55         26.34        21.15 o
  -9   4   4        134.60        161.33        22.31 o
  -9   4   3         91.12         86.54        22.53 o
  -9   4   3        114.10        120.14        20.91 o
  -9   4   2        251.26        268.10        25.65 o
  -9   4   2        333.52        366.20        23.05 o
  -9   4   1        393.13        417.19        29.83 o
  -9   4   1        394.51        402.84        24.00 o
  -9   4   0        304.16        340.87        28.40 o
   9  -4   0        357.01        351.98        28.75 o
   9  -4   1         69.90         68.51        13.54 o
   9  -4   1        299.90        262.62        31.26 o
   9  -4   2          1.82         18.91        13.24 o
   9  -4   2        299.10        346.31        30.85 o
  -9   4  -3        108.79        109.85        14.76 o
   9  -4   3        298.79        335.59        31.85 o
   9  -4   4         30.39         16.46        13.84 o
   9  -4   4         99.29        124.74        30.29 o
   9  -4   5        171.97        170.13        16.81 o
   9  -4   5        175.41        210.60        30.53 o
  -9   4  -6          0.02         -5.34        15.19 o
   9  -4   6         52.89         52.71        29.98 o
  -9   4  -7        194.09        225.37        18.02 o
   9  -4   8         11.78          5.29        16.16 o
  -9   4  -9          8.57         21.37        24.04 o
  -9   3   7        103.56         81.11        36.43 o
  -9   3   6         90.98         55.49        34.26 o
   9  -3  -5        115.87        118.01        21.38 o
  -9   3   5        128.57        159.04        34.02 o
   9  -3  -4         32.69         21.98        19.69 o
  -9   3   4         42.80         52.24        31.97 o
  -9   3   3          2.05          6.20        14.60 o
  -9   3   2        218.36        211.66        16.94 o
  -9   3   1         12.78         15.96         9.09 o
   9  -3   0         87.45         90.94        11.30 o
   9  -3   1        110.53         99.71        13.60 o
   9  -3   1        176.65        130.28        29.74 o
  -9   3  -2        102.67        110.74        13.81 o
   9  -3   2        112.33         91.96        29.00 o
   9  -3   3         48.06         52.39        13.86 o
   9  -3   3        213.19        180.16        29.44 o
  -9   3  -4        143.52        139.08        12.59 o
   9  -3   4        145.07        179.45        28.88 o
  -9   3  -5         13.37         31.86        11.52 o
   9  -3   5         38.09         33.96        27.52 o
   9  -3   6         16.79         22.06        14.36 o
   9  -3   6        104.41        130.38        29.77 o
   9  -3   7         94.21         67.21        22.52 o
   9  -3   7        109.14        136.84        29.37 o
   9  -3   8         71.47         84.28        24.51 o
   9  -3  10         27.56          3.60        24.10 o
  -9   2   9         84.57        137.48        27.49 o
  -9   2   8        216.03        231.72        30.24 o
  -9   2   7          5.45         20.96        35.69 o
  -9   2   6         18.08         -1.07        60.80 o
  -9   2   5          0.94         14.07        15.78 o
  -9   2   4        607.78        794.64        22.89 o
  -9   2   3        292.31        320.82        18.97 o
  -9   2   2        326.51        336.28        17.94 o
  -9   2   1          6.34         22.56        12.31 o
   9  -2   0        362.56        340.38        16.32 o
   9  -2   1          6.27         13.16        17.99 o
   9  -2   2        330.22        333.47        18.69 o
  -9   2  -3        233.04        250.85        14.29 o
  -9   2  -4        626.18        685.13        17.17 o
  -9   2  -5          1.19         14.95        12.02 o
   9  -2   6         17.12         25.14        13.17 o
   9  -2   7          4.59         12.52        21.02 o
   9  -2   8        220.13        228.82        19.00 o
   9  -2   9         72.07         49.01        24.66 o
   9  -2  10        207.34        110.98        27.50 o
  -9   1  10         27.08         41.21        21.25 o
  -9   1   9         50.25         77.16        24.94 o
  -9   1   7         56.16         51.61        24.43 o
  -9   1   6         35.24         29.37        22.83 o
  -9   1   5        535.76        532.22        20.41 o
  -9   1   4        135.58        159.81        16.61 o
  -9   1   3         85.36         91.86        15.55 o
  -9   1   2          8.49         24.62        16.86 o
  -9   1   1         77.76         95.35        13.88 o
   9  -1   0         98.83        111.52        16.48 o
   9  -1   1         10.87         18.46        12.99 o
   9  -1   2         64.65         79.77        12.39 o
  -9   1  -3        166.21        174.73        11.61 o
  -9   1  -4        422.49        413.02        15.16 o
  -9   1  -5         28.30         45.28        11.51 o
   9  -1   6         47.49         63.98        12.72 o
   9  -1   7         29.17         35.59        15.88 o
   9  -1   8         46.51         49.53        18.07 o
   9  -1   9         21.11         24.56        32.58 o
  -9   0  11         34.29         41.45        23.86 o
  -9   0  10          8.55         24.61        17.05 o
  -9   0   9         12.65         42.98        16.90 o
  -9   0   8         27.99         44.27        25.58 o
  -9   0   7        382.58        465.81        30.27 o
  -9   0   7        384.89        454.93        35.16 o
  -9   0   6          0.69          9.70        24.46 o
  -9   0   6         36.89         21.94        30.33 o
  -9   0   5        528.72        513.33        15.83 o
  -9   0   4         36.18         27.15        12.05 o
  -9   0   3        357.68        369.84        14.33 o
  -9   0   2          0.71         11.74        11.24 o
  -9   0   1         94.95        110.87        12.25 o
   9   0   0        108.98        115.98        15.15 o
   9   0   1       1084.63       1146.44        22.87 o
  -9   0  -2        234.73        214.50        23.63 o
   9   0   2        262.09        262.92        28.26 o
  -9   0  -3         28.37         44.83        11.24 o
  -9   0  -4         47.87         59.11        11.36 o
   9   0   4         48.39         56.93        26.69 o
  -9   0  -5          3.05          7.28         9.53 o
   9   0   6          4.75          3.03        14.01 o
   9   0   6         25.91         45.29        27.92 o
   9   0   7         61.56         51.44        15.44 o
   9   0   8        336.43        299.16        18.92 o
   9   0   9        227.96        169.98        25.76 o
  -9  -1  11         19.35         28.11        27.39 o
  -9  -1  10          3.23         15.67        25.88 o
  -9  -1   9         67.88        105.35        26.76 o
  -9  -1   8          1.64         23.68        25.05 o
  -9  -1   7         93.34        105.75        25.97 o
  -9  -1   6         29.46         30.53        24.10 o
  -9  -1   6         42.63         24.83        29.44 o
  -9  -1   5          2.38         51.96        24.39 o
  -9  -1   5         93.62         91.24        30.87 o
  -9  -1   4         83.64         99.62        24.76 o
  -9  -1   4         94.23         88.48        19.53 o
  -9  -1   3         63.23         99.82        25.20 o
  -9  -1   3         74.73         87.25        19.35 o
  -9  -1   2         33.30         17.74        23.09 o
  -9  -1   2        197.13        172.78        19.12 o
  -9  -1   1         88.85         62.37        22.70 o
  -9  -1   1        156.04        148.34        18.63 o
  -9  -1   0        216.65        166.52        24.46 o
   9   1   0        241.83        184.23        23.92 o
  -9  -1  -1         15.21          1.92        22.11 o
   9   1   1         63.02         46.02        24.56 o
  -9  -1  -2         13.99         16.01        21.82 o
   9   1   2         77.25         94.20        22.88 o
  -9  -1  -3        120.65         95.96        22.28 o
   9   1   3        122.46         76.13        25.60 o
  -9  -1  -4         17.41         -0.40        14.30 o
   9   1   4         39.69         38.25        23.93 o
  -9  -1  -5        171.91        180.90        15.85 o
   9   1   5        242.49        246.36        19.18 o
   9   1   6          4.84         -2.57        21.12 o
   9   1   6          6.09         26.18        17.49 o
   9   1   7        107.25         94.09        22.26 o
   9   1   8          9.48         -1.54        31.91 o
  -9  -2  11         81.09         60.67        28.65 o
  -9  -2  10        106.11        107.16        19.47 o
  -9  -2   9         54.42         62.54        25.86 o
  -9  -2   8        625.78        551.93        31.36 o
  -9  -2   7         35.16         23.98        16.25 o
  -9  -2   6        781.10        755.47        22.15 o
  -9  -2   5        206.84        190.52        17.43 o
  -9  -2   4        260.66        281.51        13.69 o
  -9  -2   3        552.65        519.28        14.86 o
  -9  -2   2        296.27        277.77        12.96 o
   9   2  -1        315.64        293.59        16.31 o
   9   2   0        515.12        483.76        17.80 o
   9   2   1        341.03        357.24        16.31 o
   9   2   2        225.73        199.86        15.25 o
  -9  -2  -3        610.52        602.24        18.06 o
  -9  -2  -4         27.28          9.13        13.94 o
  -9  -2  -5        604.02        587.95        19.89 o
   9   2   6         51.01         40.02        15.55 o
   9   2   7        136.34        117.77        17.24 o
  -9  -3  11         16.69          5.95        40.19 o
  -9  -3  10         43.18          5.12        38.24 o
  -9  -3   9         30.00         55.16        24.70 o
  -9  -3   8         57.41         63.08        24.33 o
  -9  -3   7         15.16          9.76        17.58 o
  -9  -3   6        293.19        315.56        22.38 o
  -9  -3   5         15.01         -3.48        21.41 o
  -9  -3   4         30.65         20.04        20.29 o
  -9  -3   3        182.09        180.35        14.49 o
  -9  -3   2         38.94         10.64        17.70 o
   9   3  -1        137.74        140.92        17.23 o
  -9  -3   0         22.68         -6.13        23.00 o
  -9  -3   0         32.89         59.40        16.85 o
  -9  -3  -1         13.94         31.87        20.04 o
  -9  -3  -2        290.53        352.95        24.72 o
  -9  -3  -2        346.10        402.74        30.52 o
  -9  -3  -3         18.75          9.22        25.78 o
  -9  -3  -4         12.56          2.07        18.85 o
  -9  -3  -5          2.02         -0.83        18.89 o
   9   3   5         23.55         37.71        30.02 o
   9   3   6         57.03         71.18        22.63 o
  -9  -4  11          0.27        -28.56        28.56 o
  -9  -4  10         32.84          7.83        27.39 o
  -9  -4   9        148.47        133.72        18.81 o
  -9  -4   8         88.80         41.04        18.30 o
  -9  -4   7        128.82        126.19        13.88 o
  -9  -4   6        306.39        257.91        14.94 o
  -9  -4   5         30.30         31.15        12.34 o
  -9  -4   4        158.03        140.73        12.84 o
  -9  -4   3          1.81         19.31        11.55 o
  -9  -4   2        457.24        500.49        19.72 o
  -9  -4   1         21.39         39.16        14.57 o
  -9  -4   0         13.75         13.71        13.80 o
  -9  -4  -1          0.75         23.05        13.73 o
  -9  -4  -2        134.83        138.51        15.21 o
  -9  -4  -3          2.72         -2.22        20.80 o
  -9  -4  -4        326.30        304.71        24.54 o
  -9  -4  -5         11.21         -1.57        16.23 o
  -9  -5   9         56.31         86.97        34.81 o
  -9  -5   8          1.97         21.49        23.42 o
  -9  -5   7         15.39         54.92        23.17 o
  -9  -5   6         14.38         55.76        22.65 o
  -9  -5   5          3.40         14.88        22.65 o
  -9  -5   5          3.43         59.68        31.18 o
  -9  -5   4          2.03         14.15        21.66 o
  -9  -5   4         11.92         41.51        31.24 o
  -9  -5   3        176.84        190.23        23.24 o
  -9  -5   3        225.20        267.18        32.90 o
  -9  -5   2         63.95         81.53        21.57 o
  -9  -5   2        197.68        279.17        33.49 o
  -9  -5   1         13.08         -6.74        20.07 o
  -9  -5   1         14.61         -3.16        30.74 o
  -9  -5   0          0.04          1.80        19.01 o
  -9  -5   0          2.61         -1.35        30.40 o
  -9  -5  -1         16.42         11.53        19.46 o
  -9  -5  -1         17.90         40.32        30.55 o
  -9  -5  -2         19.52          4.84        30.71 o
  -9  -5  -3          2.54        -31.22        31.22 o
  -9  -5  -4         50.73         30.29        32.36 o
  -9  -6   8         36.57         30.68        24.76 o
  -9  -6   7         83.45         73.19        17.46 o
  -9  -6   6          3.06         26.78        16.74 o
  -9  -6   5        629.27        636.24        22.46 o
  -9  -6   4         42.53         63.46        16.26 o
  -9  -6   3        152.20        183.83        17.63 o
  -9  -6   2         56.22         74.32        16.02 o
  -9  -6   1        496.99        517.20        20.67 o
  -9  -6   0          2.51         -1.94        15.15 o
  -9  -6  -1         82.35         64.42        16.25 o
  -9  -6  -2         47.97         42.77        24.06 o
  -9  -6  -3        391.13        346.65        28.91 o
  -9  -6  -4         26.00         25.51        22.15 o
  -9  -7   5         20.41         12.06        23.45 o
  -9  -7   4          2.44         12.41        22.31 o
  -9  -7   3          6.00          4.47        16.50 o
  -9  -7   2          0.84          2.53        22.24 o
  -9  -7   1        124.37        123.84        23.45 o
  -9  -7   0          2.26          9.44        21.22 o
  -9  -8   2          9.43         42.35        23.56 o
  -9  -8   1        190.66        184.99        26.40 o
  10  -5   4         93.01         90.41        22.08 o
  10  -5   5        206.83        222.02        29.46 o
  10  -5   6         14.70          1.80        36.51 o
 -10   4   3         28.14         66.22        27.89 o
 -10   4   2         15.90         24.57        16.88 o
  10  -4  -1        152.92        148.91        17.97 o
  10  -4   0        104.90        122.88        18.49 o
  10  -4   1         89.02         82.96        19.78 o
  10  -4   2        146.02        128.81        14.91 o
 -10   4  -3         14.14         28.46        14.95 o
  10  -4   4         27.77         24.67        16.66 o
  10  -4   5         89.22         84.18        32.04 o
  10  -4   6         21.83         29.30        25.77 o
 -10   3   5         24.60         82.32        37.48 o
  10  -3  -4          1.43         -2.60        22.34 o
 -10   3   4         20.80         47.00        35.41 o
 -10   3   3         35.26         80.23        26.19 o
  10  -3  -3        140.48        147.95        30.62 o
 -10   3   2        257.76        282.33        24.86 o
  10  -3  -1         61.32         77.30        22.44 o
  10  -3   0        183.79        208.32        30.89 o
  10  -3   1        431.64        374.17        22.54 o
  10  -3   1        478.02        475.53        34.34 o
  10  -3   2        340.46        355.27        24.48 o
  10  -3   2        340.69        381.70        32.81 o
 -10   3  -3        139.15        142.95        16.33 o
  10  -3   3        165.81        139.45        31.88 o
 -10   3  -4         25.61         51.22        15.38 o
  10  -3   4         26.69         30.94        31.47 o
 -10   3  -5          3.70         14.44        15.55 o
  10  -3   5         20.18         11.58        32.28 o
  10  -3   6          1.62         -1.24        22.86 o
 -10   2   5          8.33         -1.73        22.89 o
 -10   2   4         12.70         -5.37        22.59 o
 -10   2   3        101.18        112.76        22.37 o
 -10   2   2          5.54         25.44        20.17 o
  10  -2  -1          0.31         -4.51        16.49 o
  10  -2  -1          3.07          2.16        28.54 o
  10  -2   0         69.43         71.70        14.64 o
  10  -2   0        121.93        105.25        28.19 o
  10  -2   1          3.64          0.89        14.10 o
  10  -2   1          3.88        -11.30        28.16 o
  10  -2   2          4.41         16.79        14.68 o
  10  -2   2          6.08         25.95        27.38 o
 -10   2  -3         22.86         34.74        15.06 o
  10  -2   3         86.30         68.53        26.95 o
 -10   2  -4         16.70         18.74        15.55 o
  10  -2   4         16.75          3.60        30.43 o
 -10   2  -5          0.49         -8.21        15.77 o
  10  -2   5          6.51          5.34        31.30 o
  10  -2   6         55.22         63.92        23.27 o
  10  -2   6         55.46         50.69        32.37 o
  10  -2   7         51.01         33.70        32.93 o
 -10   1   7        208.51        176.19        28.47 o
 -10   1   6         92.39        104.55        19.84 o
 -10   1   5         58.97         34.29        14.20 o
 -10   1   4          4.11          7.01        13.30 o
 -10   1   3        120.54        163.89        14.28 o
 -10   1   2        337.40        343.11        15.17 o
  10  -1  -1        496.87        500.35        20.02 o
  10  -1   0        569.14        606.22        16.28 o
  10  -1   1        260.03        266.53        13.97 o
  10  -1   2        139.82        164.61        13.14 o
 -10   1  -3          4.00         15.77        11.77 o
 -10   1  -4         77.33         73.92        13.15 o
 -10   1  -5         71.27         77.18        13.66 o
  10  -1   6        201.91        167.14        17.86 o
  10  -1   7         56.83         51.59        23.46 o
  10  -1   8        159.59        210.08        26.32 o
 -10   0   7         13.86         16.18        35.69 o
 -10   0   6         13.75         27.65        20.17 o
 -10   0   5         99.10        142.26        23.68 o
 -10   0   4         59.73         65.24        17.65 o
 -10   0   3        213.53        239.24        23.13 o
 -10   0   2         42.83         63.64        16.55 o
  10   0  -1         79.45         70.54        19.36 o
  10   0   0         38.16         31.10        21.28 o
  10   0   1        161.68        182.95        21.09 o
  10   0   2         46.18         44.73        15.70 o
 -10   0  -3          7.77         -9.67        22.49 o
  10   0   3         78.27         92.68        19.48 o
 -10   0  -4         11.78         17.08        16.58 o
  10   0   5         17.48         14.69        16.86 o
  10   0   6         10.13         24.16        19.34 o
  10   0   7         17.04         15.76        32.39 o
 -10  -1   8         30.30         24.54        26.06 o
 -10  -1   7          0.66          6.18        18.47 o
 -10  -1   6         54.18         68.32        18.55 o
 -10  -1   5        252.13        258.20        19.52 o
 -10  -1   4         20.39         31.66        12.73 o
 -10  -1   3        639.21        652.08        16.99 o
 -10  -1   2         51.54         61.24        12.40 o
  10   1  -1        499.86        532.02        19.94 o
  10   1   0         17.36         20.32        14.53 o
  10   1   1         47.11         64.64        15.54 o
  10   1   2          6.64         -5.70        15.38 o
 -10  -1  -3        302.54        292.50        14.71 o
 -10  -1  -4        141.10        124.13        16.19 o
  10   1   4        182.07        147.61        29.32 o
  10   1   5        128.26        126.14        16.81 o
  10   1   6         30.67         49.61        22.30 o
  10   1   7          8.07         18.14        24.03 o
 -10  -2   8        106.51         75.54        33.33 o
 -10  -2   7         64.75         43.45        28.01 o
 -10  -2   6         10.69         32.10        23.03 o
 -10  -2   5        175.85        206.07        23.67 o
 -10  -2   4         14.76         24.15        21.91 o
 -10  -2   3         14.80         29.25        17.03 o
 -10  -2   2         40.41         38.45        16.69 o
  10   2  -1         31.61         -0.40        22.01 o
  10   2   0         13.95         -2.47        22.02 o
  10   2   1         18.97         15.14        22.29 o
 -10  -2  -2        140.97        112.78        34.85 o
 -10  -2  -3         10.87         53.41        30.64 o
 -10  -2  -4         51.42         53.92        22.90 o
  10   2   5        113.85         88.68        29.19 o
  10   2   6          7.46         -2.08        34.17 o
 -10  -3   9        153.43        111.87        27.27 o
 -10  -3   8        112.28         98.05        25.84 o
 -10  -3   7        207.10        176.75        25.83 o
 -10  -3   6        340.04        328.40        16.90 o
 -10  -3   5        157.49        150.40        17.98 o
 -10  -3   4        814.19        831.62        19.20 o
 -10  -3   3        108.99         86.73        11.32 o
 -10  -3   2          0.94        -17.07        17.07 o
 -10  -3   1        104.94         75.32        17.68 o
 -10  -3   0        634.44        668.51        22.44 o
 -10  -3  -1        166.48        178.15        17.33 o
 -10  -3  -2        320.89        357.74        18.78 o
 -10  -3  -3        266.77        233.83        25.54 o
 -10  -3  -4        132.74        114.55        24.49 o
 -10  -4   9         52.48         16.58        35.64 o
 -10  -4   8         58.79         40.16        34.61 o
 -10  -4   7          4.82         -8.20        31.82 o
 -10  -4   6         28.04         43.43        31.52 o
 -10  -4   5          0.02          2.34        17.84 o
 -10  -4   4          0.68         16.42        17.21 o
 -10  -4   3          3.72         29.02        16.59 o
 -10  -4   2          8.00         13.33        16.60 o
 -10  -4   1         25.83         12.79        15.76 o
 -10  -4   0          0.02         10.34        15.98 o
 -10  -4  -1          0.03          4.34        15.63 o
 -10  -4  -2          3.50         23.76        23.56 o
 -10  -4  -3          0.49          2.44        24.13 o
 -10  -4  -4         37.01         10.10        24.19 o
 -10  -5   4         97.49         30.37        24.22 o
 -10  -5   3         21.97         15.35        23.79 o
 -10  -5   2         60.07         66.58        24.19 o
 -10  -5   1          0.06         -3.43        22.34 o
 -10  -5   0        233.00        253.92        25.94 o
 -10  -6   2         17.05         15.50        35.92 o
 -10  -6   1         55.67         43.12        28.25 o
 -10  -6   0         30.60         16.88        29.66 o
  11  -4   4        216.80        202.82        25.46 o
  11  -3   2          8.36         27.61        30.83 o
 -11   3  -3         14.86         36.21        24.78 o
  11  -3   4         41.79         23.47        32.20 o
  11  -2   1         26.25         12.29        21.17 o
  11  -2   2        104.51         84.36        17.94 o
 -11   2  -3        160.97        145.29        18.95 o
 -11   2  -4         81.71         73.33        27.01 o
 -11   1   3         25.23         67.43        33.26 o
 -11   1   2         21.68         27.31        18.61 o
  11  -1  -1         12.21         -6.41        21.07 o
  11  -1   0         15.48         12.04        28.17 o
  11  -1   1         16.66         13.17        19.03 o
  11  -1   2         20.86         15.84        19.15 o
 -11   1  -3         11.15         -3.81        20.21 o
 -11   1  -4          5.51        -10.49        37.72 o
 -11   0   4        244.98        234.78        19.23 o
 -11   0   3          6.68         25.56        16.67 o
  11   0  -2         75.75         65.23        23.17 o
  11   0  -1          2.70          2.24        22.36 o
  11   0   0         83.46         84.19        21.95 o
  11   0   1          7.59         12.15        13.32 o
  11   0   2        294.73        296.51        16.27 o
 -11   0  -3        159.47        148.54        19.54 o
 -11   0  -4        140.49        102.71        18.80 o
 -11  -1   5         26.14         16.54        33.93 o
 -11  -1   4         44.38         57.37        22.92 o
 -11  -1   3         19.98         14.25        22.92 o
  11   1  -2         75.25         53.05        29.22 o
  11   1  -1         74.76         47.42        28.96 o
  11   1   0         22.24         18.00        29.36 o
  11   1   1         58.48         85.49        29.31 o
 -11  -1  -2          0.06        -27.79        27.79 o
 -11  -1  -3         28.18        -27.84        27.84 o
 -11  -2   5         72.07         59.20        37.55 o
 -11  -2   4        118.10        126.64        36.10 o
 -11  -2   3         27.85         27.99        25.31 o
  11   2  -3         30.82         -4.89        30.22 o
  11   2  -2        282.99        222.64        31.56 o
 -11  -3   6         22.27         36.04        24.90 o
 -11  -3   5         25.40         29.10        24.17 o
 -11  -3   0         18.82         36.25        28.42 o
 -11  -3  -1         19.46         -5.47        42.42 o
   0  -1  10         19.40         45.99         8.36 o
   0  -1   9         57.79        111.10         4.36 o
   0  -1   8         54.95         66.34         4.13 o
   0  -1   7          3.91         12.03         5.74 o
   0  -1   6         44.85        106.31         6.06 o
   0  -1   5         18.65         21.29         3.88 o
   0  -1   4       2508.22       2509.76         7.28 o
   0   1  -3       1203.41       1363.50         4.43 o
   0  -1   2         35.61         27.62         2.16 o
   0   1   2       1885.45       1881.93         8.42 o
   0   1   3        148.30        291.51         4.50 o
   0  -1  -4         95.64         81.64         4.97 o
   0  -1  -5          5.75          4.05         2.66 o
   0  -1  -6        184.54        138.22         2.83 o
   0   1   7        228.81        219.72         4.12 o
   0  -2  17        109.15        107.80        18.97 o
   0  -2  16         72.09         72.05        16.39 o
   0  -2  15        254.63        243.53        16.62 o
   0  -2  14          1.39         10.08        19.39 o
   0  -2  13        114.62        102.28        20.04 o
   0  -2  12         71.84         71.46        19.75 o
   0  -2  11        591.73        639.34        12.98 o
   0  -2  10        112.84         85.66         4.43 o
   0  -2   9       1408.64       1385.73        12.31 o
   0  -2   8         91.74        100.29         7.88 o
   0  -2   7       1421.37       1301.03         6.37 o
   0  -2   6        315.24        293.71         3.75 o
   0  -2   5         92.90        103.62         3.28 o
   0  -2   4       1296.82       1317.38         5.98 o
   0   2  -3      13826.85      14655.55        74.81 o
   0   2  -2        776.90        781.06         2.95 o
   0   2  -1       5661.30       6671.74        73.24 o
   0  -2   0        267.08        386.30         3.78 o
   0  -2  -1       1131.74       1163.82         5.40 o
   0   2   2        261.02        280.24         3.95 o
   0   2   3          8.15         13.35         3.73 o
   0   2   4       3985.96       3754.20         9.29 o
   0   2   5       1853.36       1898.99         9.02 o
   0   2   6        723.96        688.57         4.60 o
   0   2   7        668.06        649.47         7.61 o
   0   2   8         41.52         47.45         5.16 o
   0  -2  -9        167.69        153.70        13.98 o
   0  -2 -10        111.79        113.76        13.96 o
   0   2  11          2.83          5.39        13.14 o
   0  -2 -12        317.59        340.19        16.97 o
   0   2  13         17.24         24.49        15.04 o
   0  -2 -14         17.49         11.24        15.38 o
   0   2  15         39.46         30.87        17.26 o
   0  -3   9        253.79        231.63         6.05 o
   0  -3   6         15.97         25.82         6.94 o
   0  -3   4        488.97        489.81         6.95 o
   0   3  -3       3353.50       3723.58         8.61 o
   0   3  -2         60.28         49.88         3.98 o
   0  -3   1       3318.20       4016.14        22.93 o
   0   3   0        243.47        189.08         8.24 o
   0   3   1       7917.57       9099.52       148.00 o
   0  -3  -3        502.17        450.16         9.60 o
   0  -3  -4          0.46         22.15         7.22 o
   0  -5  17          0.35          3.98        24.87 o
   0  -5  16         25.50         17.14        16.04 o
   0  -5  15         98.98         92.24        13.92 o
   0  -5  14        148.20        124.95        12.80 o
   0  -5  13          0.01          7.20         8.55 o
   0  -5  12         11.20         17.95         8.05 o
   0  -5  11         43.25         30.84         6.54 o
   0  -5  10         25.37         16.84         5.52 o
   0  -5   9         36.07         39.07         4.75 o
   0  -5   8          9.44         47.06         5.95 o
   0  -5   7         45.03         40.05         6.27 o
   0  -5   6        207.98        212.64         5.59 o
   0  -5   5         70.17         76.03         3.91 o
   0  -5   4        593.21        624.35         5.25 o
   0   5  -3         72.48         64.00         5.20 o
   0   5  -2        246.94        245.28         6.54 o
   0   5  -1        391.38        375.62        10.81 o
   0  -5   0         16.53          2.83         6.62 o
   0   5   1         12.26          9.04         6.50 o
   0  -5  -2        256.36        276.30         8.07 o
   0  -5  -3        108.71         81.23         7.35 o
   0  -5  -4        102.44        189.09         6.48 o
   0  -5  -5        348.56        339.96         6.62 o
   0  -5  -6        275.76        271.82         5.86 o
   0  -5  -7         54.45         60.42         9.88 o
   0  -5  -8         43.12         36.79         9.23 o
   0  -5  -9        144.46        137.76        15.26 o
   0  -5 -10         42.08         67.65        15.13 o
   0  -5 -11          7.34         13.66        15.14 o
   0  -5 -12         23.42         29.72        16.55 o
   0  -5 -13         39.92         44.65        23.33 o
   0  -6  16         55.19         18.74        23.71 o
   0  -6  15        317.86        322.71        24.69 o
   0  -6  14        215.98        230.79        20.34 o
   0  -6  13        315.47        304.81        11.61 o
   0  -6  12         48.98         37.46         7.46 o
   0  -6  11         22.14         13.68         7.02 o
   0  -6  10         23.01         24.67         5.89 o
   0  -6   9         39.72         22.02         7.45 o
   0  -6   8        118.71        136.25         7.71 o
   0  -6   7       1311.42       1178.53         9.58 o
   0  -6   6       8717.17       8693.15        22.27 o
   0  -6   5       1514.53       1422.76         7.81 o
   0  -6   4       1794.21       1882.76        12.02 o
   0   6  -3          5.28         -2.35         4.40 o
   0  -6   2         44.69         28.78         9.40 o
   0  -6   1         10.05         10.10         9.32 o
   0  -6   0        141.88        129.07         8.24 o
   0  -6  -1          0.62         36.00         8.06 o
   0  -6  -2       5298.05       5516.75        24.98 o
   0  -6  -3        209.51        190.74         7.73 o
   0  -6  -4        497.16        495.31         8.84 o
   0  -6  -5          0.88         -2.72         5.83 o
   0  -6  -6        169.04        179.40        11.20 o
   0  -6  -7          9.43          8.53         9.83 o
   0  -6  -8        189.28        187.15        11.05 o
   0  -6  -9         33.94         58.40        15.36 o
   0  -6 -10        213.40        268.44        18.19 o
   0   6  11          1.67         20.83        16.54 o
   0  -9  16          0.33         40.76        23.19 o
   0  -9  15          5.27         39.18        21.90 o
   0  -9  14         71.40         76.47        14.79 o
   0  -9  13         42.45         28.37        13.38 o
   0  -9  12        123.03        108.31        14.37 o
   0  -9  11         15.54         22.36        10.05 o
   0  -9  10         13.59          8.75         8.69 o
   0  -9   9          0.32         10.14         8.52 o
   0  -9   8          0.44         -6.00        10.12 o
   0  -9   7        611.37        578.11        14.60 o
   0  -9   6        165.82        179.34        14.67 o
   0  -9   5        265.11        229.34        12.34 o
   0  -9   4        123.72        113.84        11.66 o
   0  -9   3         23.68         11.52        10.60 o
   0  -9   2          2.74          1.49        10.38 o
   0  -9   1          4.95          6.38         9.89 o
   0  -9   0         89.66         79.31        10.36 o
   0   9   1         16.81          5.61         9.40 o
   0  -9  -2         19.65         35.21         8.28 o
   0  -9  -3         40.75         54.10         8.14 o
   0  -9  -4        145.16        158.00        12.54 o
   0   9   5         13.61         37.54        11.74 o
   0  -9  -6         17.11          6.08        11.89 o
   0  -9  -7         17.24         20.52        16.25 o
   0   9   8          5.74         12.20        25.88 o
   0 -10  10        266.57        267.11        23.51 o
   0 -10   9        159.50        138.21        22.13 o
   0 -10   8        191.00        157.74        21.63 o
   0 -10   7         17.24         27.42        12.89 o
   0 -10   6         28.79         45.79        10.89 o
   0 -10   5        120.05        119.61        11.72 o
   0 -10   4        282.22        278.15        12.77 o
   0 -10   3         50.51         75.70        11.15 o
   0 -10   2        161.89        163.98        11.84 o
   0 -10   1        130.86        144.99        11.29 o
   0 -10   0          0.58         16.30         9.91 o
   0 -10  -1         24.02         38.50        10.11 o
   0 -10  -2          0.87         28.24        11.51 o
   0 -12  11        183.12        144.02        23.33 o
   0 -12  10         18.76          4.10        12.57 o
   0 -12   9         12.04         12.56        12.02 o
   0 -12   8         75.15         61.02        12.66 o
   0 -12   7          0.22          8.26        12.27 o
   0 -12   6          3.35         16.23        11.84 o
   0 -12   5         42.24         59.58        15.30 o
   0 -12   4        246.42        269.28        14.29 o
   0 -12   3        115.29         93.46        12.58 o
   0 -12   2         56.73         40.83        11.76 o
   0 -12   1          5.53         11.53        11.59 o
   0 -12   0         51.16         50.98        11.90 o
   0 -12  -1          3.69          8.09        14.57 o
   0 -12  -2         40.66         50.43        16.84 o
   0 -12  -3          0.06         -4.91        24.19 o
   0 -13  11         11.41         -4.65        24.15 o
   0 -13  10         25.68         13.37        23.38 o
   0 -13   9          4.19         -2.19        23.32 o
   0 -13   8         16.21         15.46        23.73 o
   0 -13   7         10.43         16.66        23.10 o
   0 -13   6         40.21         51.00        13.72 o
   0 -13   5         37.64         37.49        13.43 o
   0 -13   4          2.59          2.31        13.01 o
   0 -13   3        204.49        201.19        17.57 o
   0 -13   2          4.70         11.54        15.35 o
   0 -13   1         39.14         27.79        15.86 o
   0 -13   0          1.69         11.47        15.62 o
   1 -13   1         75.77         33.29        22.75 o
   1 -13   2         17.60         22.36        22.30 o
   1 -13   3        266.23        254.11        26.41 o
   1 -13   4          1.87          5.72        15.98 o
   1 -13   5         97.99         88.33        17.70 o
   1 -13   6         15.99         49.52        16.97 o
   1 -13   7         85.98         88.58        24.27 o
   1 -13   8         17.83         46.86        24.05 o
   1 -13   9         24.29          8.90        23.14 o
   1 -13  10          4.95         15.27        23.18 o
  -1  12   4          0.03         10.92        27.19 o
   1 -12  -3         83.09         87.99        18.03 o
   1 -12  -2          6.85         -3.33        16.26 o
   1 -12  -1          6.14         16.24        15.44 o
   1 -12   0          1.86         -1.91        11.76 o
   1 -12   1         16.75         10.12         9.90 o
   1 -12   2          2.41          3.91        11.45 o
  -1  12  -3        127.09        134.52        12.84 o
   1 -12   4          3.85          6.88        11.71 o
   1 -12   5         61.96         63.83        12.50 o
   1 -12   6         28.25         43.82        15.39 o
   1 -12   7         33.76         19.59        14.74 o
   1 -12   8          3.20          3.59        14.79 o
   1 -12   9          8.49          8.74        15.01 o
   1 -12  10         27.16         39.02        15.94 o
   1 -12  11        103.46        111.61        23.13 o
   1  -9  -7         32.16         22.47        12.29 o
   1  -9  -6          0.22          7.99        13.72 o
   1  -9  -5         64.87         87.18        12.24 o
  -1   9   4          2.19         -5.47        11.03 o
   1  -9  -3        218.27        222.52         8.51 o
   1  -9  -2        213.75        187.25         8.41 o
   1  -9  -1        363.01        367.66        10.45 o
  -1   9   0          5.19         -6.25         8.44 o
   1  -9   1         14.68         -1.77         9.90 o
   1  -9   2          9.27          5.06        10.38 o
   1  -9   3        127.87        131.04        11.10 o
   1  -9   4        492.41        481.97        10.16 o
   1  -9   5        112.38        102.38         8.16 o
   1  -9   6         68.40         61.89        11.01 o
   1  -9   7         97.76        100.14        13.23 o
   1  -9   8        151.37        165.49        14.37 o
   1  -9   9         53.20         66.31        10.37 o
   1  -9  10         65.24         40.57        12.50 o
   1  -9  11         39.34         34.84        10.14 o
   1  -9  12        448.96        451.13        25.25 o
   1  -9  13         32.30         42.43        19.23 o
   1  -9  14         27.36         61.06        20.25 o
   1  -8  -9         43.20         59.63        23.96 o
   1  -8  -8         20.32         26.00        16.18 o
   1  -8  -7          2.97          8.08        13.18 o
   1  -8  -6          3.92          7.64        11.23 o
   1  -8  -5          3.38         -2.08        10.56 o
   1  -8  -4          5.97         13.67         6.62 o
   1  -8  -3         20.37         29.64         7.09 o
   1  -8  -2        170.76        188.17         8.24 o
   1  -8  -1        149.91        157.07         8.95 o
   1  -8   0        133.42        141.45         8.90 o
   1  -8   1         11.97         12.82         9.73 o
   1  -8   2         85.72         79.33        10.30 o
   1  -8   3         58.69         58.90         7.78 o
   1  -8   4         64.79         66.99         7.56 o
   1  -8   5        272.97        277.10         8.64 o
   1  -8   6         25.52         34.21         7.10 o
   1  -8   7        170.05        166.33         9.65 o
   1  -8   8        407.09        398.28         9.72 o
   1  -8   9         18.17        122.71        12.63 o
   1  -8  10        111.94        100.59        12.21 o
   1  -8  11         47.53         36.44         8.71 o
   1  -8  12          0.55         -1.64        17.64 o
   1  -8  13         24.78         34.58        18.18 o
   1  -8  14         47.35         15.97        19.90 o
  -1   6  -1          4.26         -8.43        11.21 o
  -1   6  -3         59.74         34.04         8.88 o
   1  -6   5        782.18        877.39        19.79 o
   1  -5 -12        134.80        149.10        17.85 o
   1  -5 -11        235.25        253.30        17.74 o
   1  -5 -10         41.54         32.25        14.87 o
   1  -5  -9          0.17          4.22        14.04 o
   1  -5  -8        662.74        658.77        13.31 o
   1  -5  -7        102.53        109.55        10.08 o
   1  -5  -6       1237.82       1259.99        10.49 o
   1  -5  -5         28.36         16.18         6.75 o
   1  -5  -4        852.08        850.59         8.23 o
   1  -5  -3        179.80        165.10         5.79 o
   1  -5  -2        370.07        342.18         6.47 o
   1  -5  -1         90.93         73.49         5.78 o
   1  -5   0       3105.97       3230.62        14.68 o
   1  -5   1         17.85          8.61         5.51 o
   1  -5   2       3049.82       3195.57        17.94 o
   1  -5   3         34.41         21.69         5.28 o
   1  -5   4        853.86        881.60         6.92 o
   1  -5   5          0.95         -2.97         4.27 o
   1  -5   6       2105.85       1902.19        14.50 o
   1  -5   7        570.65        523.61         5.16 o
   1  -5   8       1802.47       1668.48         7.65 o
   1  -5   9       1303.60       1225.69         8.73 o
   1  -5  10        485.73        470.16         7.96 o
   1  -5  11        146.94        144.30         8.17 o
   1  -5  12        116.48        115.19         8.25 o
   1  -5  13         25.55         11.57         8.13 o
   1  -5  14        183.78        153.80        13.85 o
   1  -5  15         97.61        113.69        13.64 o
   1  -5  16         23.65         28.12        15.36 o
   1  -4  -8        351.75        336.02        14.46 o
   1  -4  -7         30.46         26.15        11.40 o
   1  -4  -6         12.92          3.13         4.81 o
   1  -4  -5        564.99        596.07         7.27 o
   1  -4  -4         28.87         41.32         5.32 o
   1  -4  -3        276.06        247.53         6.05 o
   1  -4  -2        472.35        446.46         6.01 o
   1  -4  -1        127.89        162.08         5.38 o
   1  -4   0       1079.35       1280.60         9.04 o
   1  -4   1       1224.63       1204.64         7.59 o
   1  -4   2        551.22        708.69         6.46 o
   1  -4   3        361.44        390.82         5.22 o
   1  -4   4        927.76        962.06         5.98 o
   1  -4   5         74.32         79.66         6.50 o
   1  -4   6        390.18        440.04         4.27 o
   1  -4   7         50.92         61.99         3.18 o
   1  -4   8         36.55         57.71         5.16 o
   1  -4   9         53.06         34.63         9.78 o
   1  -4  10        513.97        475.38         9.51 o
   1  -4  12          2.59         -7.58        13.22 o
   1  -2  -8        122.13        118.87         8.77 o
   1  -2  -7         54.78         48.44         6.15 o
   1  -2  -6          2.55          0.27         7.46 o
  -1   2   5          8.36          9.22         4.10 o
  -1   2   4        671.38        643.71         6.31 o
   1  -2  -3        380.29        405.84         3.69 o
  -1   2   2        346.47        292.99         3.95 o
   1  -2  -1         83.37         79.42         2.94 o
  -1   2   0        368.33        308.34         3.32 o
   1  -2   1       1531.76       1913.40         4.05 o
   1  -2   2        247.30        218.66         3.14 o
   1  -2   3        703.84        716.62         4.41 o
   1  -2   4         56.61         64.40         4.10 o
   1  -2   5       1692.70       1916.31         7.31 o
   1  -2   6        207.36        217.88         4.17 o
   1  -2   7         10.59          7.33         4.59 o
   1  -1 -15         26.88         35.96        20.44 o
  -1   1  14         55.67         67.23        15.12 o
  -1   1  13          4.00          7.47        13.63 o
  -1   1  12         55.00         46.42        13.30 o
  -1   1  11         21.53         24.27        12.65 o
  -1   1  10       1390.99       1532.32        22.63 o
  -1   1   9         17.49         28.08        11.98 o
  -1   1   8        928.63        840.17         7.98 o
  -1   1   7       1256.23       1153.28         9.32 o
  -1   1   6        362.69        370.60         4.20 o
  -1   1   5        573.73        532.24         4.59 o
  -1   1   4         32.97         36.01         4.35 o
  -1   1   3         23.69         69.05         3.22 o
  -1   1   2       5343.90       4966.78         9.92 o
  -1   1   1       2042.31       2235.51         4.44 o
  -1   1   0       1982.19       1878.20         5.18 o
   1  -1   1       2805.20       2762.86         6.08 o
   1  -1   2       1608.38       1577.67         3.43 o
   1  -1   3       5615.50       5839.40        11.33 o
   1  -1   4         34.08         29.22         2.43 o
   1  -1   5       1378.91       1386.82         5.34 o
   1  -1   6        137.91        114.48         2.91 o
   1  -1   7        641.97        642.72         6.75 o
   1  -1   8        789.94        764.38         9.22 o
   1  -1   9        855.33        814.29        14.12 o
   1  -1  10         31.93         46.99         7.77 o
   1  -1  11       1417.15       1473.48        19.17 o
   1  -1  12          4.73         20.87        10.40 o
   1  -1  13         20.39         40.69        13.28 o
   1  -1  14          8.79          4.56        18.60 o
   1  -1  15         59.10         34.63        15.77 o
   1  -1  16          6.60         10.21        16.96 o
   1   0  -5          9.19         11.38         2.27 o
   1   0  -4        499.30        491.58         5.50 o
  -1   0   3        700.80        513.64         4.44 o
  -1   0   2        734.73        668.81         3.43 o
   1   0   1         42.87         34.39         2.75 o
  -1   0  -2        389.81        376.73         4.48 o
  -1   0  -3          7.62         27.87         6.40 o
  -1  -1  -1          2.61         12.75         4.15 o
  -1  -2  17         32.07          5.39        22.04 o
  -1  -2  16         50.35         36.43        24.32 o
  -1  -2  15        236.80        246.06        25.23 o
  -1  -2  14         46.50         35.98        21.89 o
  -1  -2  13        110.55        126.18        21.89 o
  -1  -2  12         14.77        -19.51        19.51 o
  -1  -2  11        306.21        343.24        10.80 o
  -1  -2  10          0.05          5.02         6.95 o
  -1  -2   9        596.37        605.14        10.01 o
  -1  -2   8         85.32         63.53         2.39 o
  -1  -2   7        192.86        206.06         6.57 o
  -1  -2   6        192.25        217.83         3.77 o
  -1  -2   5       2511.73       2586.92        15.42 o
  -1  -2   4        417.94        432.87         6.55 o
   1   2  -3        102.88        136.59         4.51 o
  -1  -2   2          2.96          6.07         3.94 o
   1   2  -1         50.63         53.96         4.08 o
   1   2   0         90.33        156.35         4.24 o
   1   2   1         89.59         68.06         4.21 o
   1   2   2       1334.89       1498.64         8.76 o
   1   2   3       1291.74       1254.39         8.18 o
   1   2   4         35.52         61.29         5.84 o
   1   2   5        576.30        523.21         7.78 o
  -1  -2  -6         28.36         28.97         3.72 o
  -1  -2  -7         18.41         26.11         4.57 o
   1   2   8          5.61         18.94         4.50 o
   1   2   9        187.92        191.29         9.66 o
  -1  -2 -10         12.59         12.58        12.60 o
  -1  -2 -11          8.35          6.50        12.60 o
  -1  -2 -12        222.40        221.44        15.55 o
  -1  -2 -13         60.85         69.78        14.29 o
  -1  -2 -14          2.28         18.64        15.20 o
   1   2  15         37.56         19.61        27.16 o
  -1  -3  17         49.73         38.86        17.51 o
  -1  -3  16         54.18         52.17        15.41 o
  -1  -3  15        167.74        170.04        24.74 o
  -1  -3  14         94.26         99.47        22.31 o
  -1  -3  13        777.98        779.93        28.80 o
  -1  -3  12         50.47         46.11        17.81 o
  -1  -3  11         14.51         24.77         8.08 o
  -1  -3  10        247.06        207.66         8.97 o
  -1  -3   9        665.57        667.53         5.14 o
  -1  -3   8        353.45        300.18         4.69 o
  -1  -3   7       2779.72       2863.48        14.92 o
  -1  -3   6        230.56        219.68         6.94 o
  -1  -3   5       6729.94       6922.64        23.68 o
  -1  -3   4        161.34        126.82         4.38 o
  -1  -3   3       1303.21       1526.89         8.25 o
  -1  -3   2         57.24         47.80         4.49 o
   1   3  -1        338.33        405.04         9.43 o
   1   3   0       1190.39       1180.28        10.40 o
   1   3   1       6581.46       7062.49        17.96 o
   1   3   2        312.67        371.65         6.72 o
   1   3   3       5977.50       5930.02        20.03 o
   1   3   4        777.77        714.98         7.55 o
   1   3   5        115.13        104.38         6.62 o
   1   3   6        172.13        146.23         7.21 o
  -1  -3  -7          1.91         11.80         3.38 o
   1   3   8        154.94        168.93         5.73 o
   1   3   9        315.62        280.31        10.77 o
  -1  -3 -10          0.91        -10.01        13.00 o
  -1  -3 -11        102.84        145.47        14.91 o
  -1  -3 -12        224.39        232.17        16.43 o
  -1  -3 -13         54.16         67.04        15.24 o
  -1  -3 -14         48.99         51.59        17.03 o
  -1  -5   6         40.09         61.60         5.73 o
  -1  -5   5        196.12        160.86         3.63 o
  -1  -5   4        745.56        754.51        12.35 o
   1   5  -3       2086.79        827.59         4.85 o
   1   5  -2        465.45        479.98         9.71 o
   1   5   0        545.23        485.21        16.53 o
   1   5   1        340.01        371.70        16.53 o
  -1  -6  17         10.54        -18.02        18.02 o
  -1  -6  16          0.34         13.82        15.30 o
  -1  -6  15         41.27         20.29        14.27 o
  -1  -6  14          2.58         -4.15        12.60 o
  -1  -6  13         54.81         26.36         9.71 o
  -1  -6  12        339.15        345.87        11.83 o
  -1  -6  11         23.77         11.01         5.58 o
  -1  -6  10         98.35         92.99         5.52 o
  -1  -6   9          5.32         -4.43         8.09 o
  -1  -6   8         24.66         15.71         6.04 o
  -1  -6   7        418.70        399.54         4.97 o
  -1  -6   6         39.32         42.19         9.14 o
  -1  -6   5        234.84        239.86         9.50 o
   1   6  -4        809.14        857.09        21.57 o
   1   6  -3          0.23         22.18         4.37 o
   1   6  -2       1439.58       1444.82        25.15 o
   1   6  -1        638.39        586.22        18.71 o
   1   6   0         17.56         16.37        13.12 o
   1   6   1        209.82        204.19         9.41 o
   1   6   2        849.48        776.04        12.41 o
   1   6   3        140.00        156.14         8.29 o
   1   6   4        464.21        484.70         9.88 o
  -1  -6  -5          0.10          4.14         8.39 o
  -1  -6  -6         15.17          4.10         8.22 o
  -1  -6  -7          2.91         27.12        11.14 o
  -1  -6  -8          0.39         15.57        14.78 o
   1   6   9         17.02         27.07        15.17 o
  -1  -6 -10        139.66        142.07        17.38 o
  -1  -6 -11         65.51         57.88        17.39 o
  -1  -7  14          8.23         -0.18        16.58 o
  -1  -7  13         52.72         53.98        17.22 o
  -1  -7  12        133.85        126.22        17.83 o
  -1  -7  10         84.90         63.88        11.09 o
  -1  -7   7        157.56        160.61        14.43 o
  -1  -7   6         18.70         38.90         9.80 o
  -1  -7   5        221.84        251.51        13.07 o
   1   7  -4       3179.35       3180.62        12.94 o
   1   7  -3        305.86        250.37         7.72 o
   1   7  -2       1558.98       1609.64        29.64 o
   1   7  -1        108.91        194.77        17.75 o
   1   7   0        471.62        459.16        20.31 o
   1   7   2        556.52        491.34        23.06 o
  -1  -9  14        133.21        113.37        20.47 o
  -1  -9  13         87.17         72.00        13.38 o
   1   9 -12        382.10        414.93        24.49 o
  -1  -9  11        689.70        687.34        17.97 o
  -1  -9  10          8.82         19.38        10.08 o
  -1  -9   9          1.31         11.47        10.25 o
  -1  -9   8        123.13        107.97        11.09 o
  -1  -9   7        278.61        312.08        15.69 o
  -1  -9   6         35.57         23.41        12.91 o
  -1  -9   5        558.39        549.96        17.72 o
  -1  -9   4        185.79        224.77        15.20 o
  -1  -9   3       1599.90       1575.64        23.68 o
  -1  -9   2          0.73         15.24        12.85 o
  -1  -9   1         93.92         87.23        13.09 o
  -1  -9   0         23.78         27.21        12.40 o
  -1  -9  -1         26.02         35.14        12.41 o
  -1  -9  -2         36.31         52.62        11.88 o
  -1  -9  -3        172.32        154.31        13.18 o
  -1  -9  -4          2.27         35.12        12.20 o
  -1  -9  -5        179.34        212.58        20.79 o
  -1  -9  -6         16.14         19.15        18.52 o
  -1 -10  15          1.35          6.08        22.25 o
  -1 -10  14        115.84        128.77        23.35 o
  -1 -10  13         45.82         37.91        14.73 o
  -1 -10  12         36.84         48.72        14.54 o
  -1 -10  11          0.27          7.17        10.79 o
  -1 -10  10         65.98         69.70        11.15 o
  -1 -10   9          1.44         -1.20        10.62 o
  -1 -10   8          5.32         12.59        10.87 o
  -1 -10   7          1.97        -11.99        13.02 o
  -1 -10   6         86.95         54.43        14.06 o
  -1 -10   5        256.29        278.58        16.18 o
  -1 -10   4        371.37        385.49        16.80 o
   1  10  -3         79.08         72.33        13.76 o
  -1 -10   2        112.88        130.22        14.22 o
  -1 -10   1          0.03          8.45        12.52 o
  -1 -10   0          0.57         19.01        12.39 o
  -1 -10  -1         60.81         53.05        13.31 o
  -1 -10  -2          3.92          6.30         9.83 o
  -1 -10  -3          3.11         -5.02        10.91 o
  -1 -10  -4        196.10        217.67        17.17 o
  -1 -10  -5         32.44         23.07        15.55 o
  -1 -10  -6         66.48         55.32        13.56 o
  -1 -13  11         32.84         42.09        24.46 o
  -1 -13  10         44.72         29.23        23.28 o
  -1 -13   9         90.89         78.86        23.93 o
  -1 -13   8         24.28         20.54        22.16 o
  -1 -13   7         18.90         16.59        23.18 o
  -1 -13   6         46.99         29.64        13.39 o
  -1 -13   5         21.22         16.86        13.12 o
  -1 -13   4          2.00          7.24        13.09 o
  -1 -13   3         61.30         37.01        15.91 o
  -1 -13   2         70.66         66.37        16.22 o
  -1 -13   1         32.40         19.14        15.92 o
  -1 -13   0         19.41         31.53        15.77 o
  -2  12   4         35.70         -1.90        25.50 o
   2 -12  -3        144.82        128.13        18.80 o
   2 -12  -2         52.40         52.06        16.85 o
   2 -12  -1         72.22         75.40        16.28 o
   2 -12   0          0.43         15.71        11.74 o
   2 -12   1         56.77         58.72        11.98 o
   2 -12   2         40.08         52.98        12.10 o
   2 -12   3        176.94        184.33        16.94 o
   2 -12   4         37.28         37.64        15.24 o
   2 -12   5        376.42        374.86        18.70 o
   2 -12   6         30.25         37.73        14.98 o
   2 -12   7         29.99         29.72        15.37 o
   2 -12   8         14.95         22.08        15.19 o
   2 -12   9        136.30        126.62        16.67 o
   2 -12  10          5.08          5.15        21.41 o
   2 -11  -6          0.95          8.75        23.97 o
   2 -11  -5          0.73         10.36        22.19 o
   2 -11  -4         18.83         23.60        13.26 o
   2 -11  -3         50.00         53.81        12.71 o
   2 -11  -2         76.99         85.98        12.40 o
   2 -11  -1        135.60        159.98        10.71 o
   2 -11   0         29.05         19.49        10.89 o
   2 -11   1         44.34         56.41        11.47 o
   2 -11   2          5.85          8.21        10.45 o
   2 -11   3         22.89         32.95        10.70 o
   2 -11   4         12.83         20.41        14.47 o
   2 -11   5         32.47         34.60        14.50 o
   2 -11   6         18.85         20.41        13.97 o
   2 -11   7         85.85         91.61        15.30 o
   2 -11   8         30.98         46.81        14.76 o
   2 -11   9         75.79         80.60        14.88 o
   2 -11  10         44.74         51.50        14.44 o
   2 -11  11          6.78         14.13        14.28 o
   2 -11  12         16.19         18.79        23.41 o
  -2   8   9        111.06        148.76        18.50 o
   2  -8  -8         15.11         23.26        15.71 o
   2  -8  -7        195.24        188.24        15.04 o
   2  -8  -6          2.32         -2.57        11.07 o
   2  -8  -5         48.18         57.11        11.27 o
   2  -8  -4         35.49         26.10         8.20 o
   2  -8  -3         52.32         53.69         8.60 o
   2  -8  -2        117.83        106.87         8.79 o
   2  -8  -1       1715.95       1784.29        15.84 o
   2  -8   0        290.33        258.14         9.59 o
   2  -8   1        335.41        334.68        11.47 o
   2  -8   2          8.11         -2.31         8.91 o
   2  -8   3         47.06         32.53         7.69 o
   2  -8   4         74.01         69.82         9.45 o
   2  -8   5          1.00          1.53         8.70 o
   2  -8   6        643.21        621.92        12.38 o
   2  -8   7        531.98        516.56         9.95 o
   2  -8   8        433.03        468.30        10.74 o
   2  -8   9         68.38         67.16         8.46 o
   2  -8  10         64.06         73.38         9.57 o
   2  -8  11         95.09         72.05        14.39 o
   2  -8  12          0.59          3.23        13.76 o
   2  -8  13         22.72         13.00        13.63 o
   2  -8  14        296.38        281.20        17.18 o
   2  -8  15         27.70         22.03        22.60 o
   2  -7  -7         30.18         52.68        15.83 o
   2  -7  -6         48.88         43.54        15.92 o
   2  -7  -4          1.89         -4.43        12.21 o
   2  -7  -3         16.29          2.44        10.47 o
   2  -7  -2          4.27         42.93         9.30 o
   2  -7  -1         18.89         34.42         7.86 o
   2  -7   0         39.79         29.97         7.68 o
   2  -7   1        191.34        213.79         8.32 o
   2  -7   2        106.19        127.12         9.45 o
   2  -7   3         65.29         58.94         7.11 o
   2  -7   4         68.95         79.98         6.94 o
   2  -7   5         60.10         67.13         8.52 o
   2  -7   6         38.87         42.59         5.94 o
   2  -7   7       1068.43       1049.21        12.10 o
   2  -7   8         15.99          5.81        15.11 o
   2  -7   9         78.64         78.70         9.11 o
   2  -7  10         90.44         81.81        14.98 o
   2  -7  11          4.90          0.91        17.82 o
   2  -5  -5         42.50         42.39         7.83 o
   2  -5  -4          5.17         24.48         8.29 o
   2  -5  -3        268.55        227.43        10.03 o
   2  -5  -2        358.24        374.78         7.79 o
   2  -5  -1         13.18         28.42         5.84 o
   2  -5   0       2051.59       1994.13        11.90 o
   2  -5   1        598.11        620.61         7.57 o
   2  -5   2        193.55        205.68         5.11 o
   2  -5   3        314.61        330.42         4.99 o
   2  -5   4        176.22        197.72         4.03 o
   2  -5   5        367.35        313.22         3.18 o
   2  -5   6        109.65        114.30         7.66 o
   2  -5   7        139.13        153.12        11.74 o
   2  -5   8        375.41        335.84        15.87 o
   2  -5   9          0.92          2.59        12.17 o
   2  -5  10          0.64          2.85        10.97 o
   2  -5  12         43.06         28.66        15.91 o
   2  -4 -13          0.34         -0.58        16.47 o
   2  -4 -12         53.64         58.10        15.91 o
   2  -4 -11        177.88        161.84        16.60 o
   2  -4 -10        392.04        378.48        17.80 o
   2  -4  -9        580.56        562.41        18.70 o
   2  -4  -8        594.35        655.07        13.29 o
   2  -4  -7        236.64        184.34        10.23 o
   2  -4  -6        920.73        825.38         8.35 o
   2  -4  -5        131.15        159.31         6.14 o
   2  -4  -4       2241.71       2345.49        13.12 o
   2  -4  -3        153.89        132.74         6.04 o
   2  -4  -2          2.72          1.85         5.24 o
   2  -4  -1        114.72         99.42         5.54 o
   2  -4   0       3562.49       3356.64        13.27 o
   2  -4   1        146.81        221.12         5.28 o
   2  -4   2       4722.92       4763.64        10.21 o
   2  -4   3        249.44        193.57         3.14 o
   2  -4   4       4601.18       4391.42         9.85 o
   2  -4   5         65.70         60.73         4.23 o
   2  -4   6         61.53         57.08         5.09 o
   2  -4   7        292.25        251.72         6.79 o
   2  -4   8       1457.65       1332.59        11.13 o
   2  -4   9        265.89        254.24         7.07 o
   2  -4  10       1294.09       1161.03        10.97 o
   2  -4  11        800.10        760.47        11.44 o
   2  -4  12        500.00        529.44        11.92 o
   2  -4  13         34.56         43.09         9.89 o
   2  -4  14         13.72         28.40        10.74 o
   2  -4  15          7.55         -4.81        13.72 o
   2  -4  16         40.79         15.26        16.30 o
   2  -4  17         47.00         53.63        23.93 o
   2  -3  -5        908.02        848.41         9.20 o
  -2   3   0       3915.44       3954.49        20.09 o
   2  -3   1       1061.27       1144.61         8.56 o
   2  -3   2        367.35        387.58         9.49 o
   2  -3   3         16.64         60.78         7.74 o
  -2   3  -4        170.05        206.06         8.21 o
  -2   2  -2        111.39        105.28         8.43 o
  -2   1  15          0.69         16.97        16.67 o
  -2   1  14         21.21         33.33        14.76 o
  -2   1  13          0.42         18.75        14.14 o
  -2   1  12        110.04        107.77        14.47 o
  -2   1  11          8.41         13.23        13.03 o
  -2   1  10         52.39         38.89        13.22 o
  -2   1   9          8.92          4.53        12.29 o
  -2   1   8        318.39        339.37         6.61 o
  -2   1   7         44.84         41.15         2.74 o
  -2   1   6         27.18         26.21         3.32 o
  -2   1   5        374.52        375.04         4.03 o
  -2   1   4        167.40        168.07         3.83 o
  -2   1   3         84.01         72.11         4.99 o
  -2   1   2        724.34        594.02         6.22 o
  -2   1   1       4689.86       5276.42        12.19 o
  -2   1   0        344.43        395.05         4.30 o
  -2   1  -1       2291.25       2814.11         7.72 o
  -2   1  -2       1295.35       1293.74         4.65 o
  -2   1  -3        689.14       1022.85         4.95 o
  -2   1  -4        265.03        291.22         4.38 o
   2  -1   5         16.60          9.07         5.11 o
   2  -1   6        314.63        321.14         5.50 o
  -2   1  -7       1684.61       1638.44        10.47 o
  -2   1  -8        686.65        656.39         7.64 o
   2  -1   9        106.43        104.63         8.38 o
  -2   1 -10         34.06         26.88         8.35 o
  -2   1 -11        139.71        129.46         9.25 o
   2  -1  12         70.06         61.25        13.40 o
   2  -1  13         16.77          5.56        13.37 o
   2  -1  14         81.43         73.72        14.98 o
   2  -1  15          0.45         -2.12        15.31 o
   2  -1  16         13.81         18.01        17.36 o
   2  -1  17         36.05         23.63        26.77 o
  -2   0  15         24.41         21.81        24.87 o
  -2   0  14        328.84        404.16        27.99 o
  -2   0  13         23.44         40.46        14.44 o
  -2   0  12        159.14        163.82        14.75 o
  -2   0  11         87.10         92.87        13.48 o
  -2   0  10        202.25        228.96        14.25 o
  -2   0   9          6.86          3.75         3.52 o
  -2   0   8       1900.59       1865.98        11.54 o
  -2   0   7         74.26         86.45         3.54 o
  -2   0   6       1044.82        925.40         6.35 o
  -2   0   5         23.52         24.76         4.03 o
  -2   0   4        221.31        251.23         4.47 o
  -2   0   3       2557.26       2421.44        14.52 o
  -2   0   2       2748.15       3328.40        12.74 o
  -2   0   1       3409.56       4004.07        15.92 o
   2   0   0       6806.73       6996.91        17.87 o
   2   0   1       3934.68       4534.76         8.00 o
   2   0   2       1668.46       1750.85         6.23 o
  -2   0  -3       2064.64       1936.76        10.66 o
  -2   0  -4         54.62         59.55         4.65 o
   2   0   5       3808.82       3527.14        19.97 o
   2   0   6         61.71         74.97         5.71 o
  -2   0  -7       1749.85       1804.16        10.72 o
   2   0   8        165.98        196.49         6.04 o
   2   0   9        446.82        463.73         9.33 o
   2   0  10        381.21        365.36         9.17 o
  -2   0 -11         95.25         85.51         9.52 o
  -2   0 -12          0.66         -1.80         9.47 o
   2   0  13        391.50        396.63        17.75 o
   2   0  14          0.16         22.29        14.97 o
   2   0  15         52.77         55.24        16.60 o
   2   0  16         24.37         27.86        27.38 o
   2   1  -1       1992.24       1856.16        14.02 o
   2   1   0        220.48        286.77         4.65 o
  -2  -1  -1         18.27         23.82         9.11 o
  -2  -2   9        410.20        318.68         9.22 o
  -2  -2   8        114.55        198.98         9.51 o
  -2  -2   7       1111.41       1137.50        12.86 o
  -2  -2   6       1677.07       1903.89        23.03 o
   2   2  -5       1311.16       1607.09        10.75 o
   2   2  -4       4105.59       4631.19        23.36 o
  -2  -2   3       1527.29       1503.61        12.79 o
   2   2  -2       4926.78       5331.38        18.24 o
  -2  -2   1        186.10        156.76         4.23 o
   2   2   0       4131.12       4534.17         8.88 o
   2   2   1        300.17        292.65         8.28 o
   2   2   2       5634.66       5879.26        34.43 o
  -2  -3  16          0.06         -5.92        25.24 o
  -2  -3  15        160.78        151.78        25.23 o
  -2  -3  14        136.76        122.66        22.62 o
  -2  -3  13        308.79        321.77        15.02 o
  -2  -3  12          3.51         19.61        11.97 o
  -2  -3  11         51.26         38.33         6.70 o
  -2  -3  10          0.73          1.04         7.70 o
  -2  -3   9         81.51         70.66         7.42 o
  -2  -3   8        229.58        293.42        10.11 o
   2   3  -7       1190.97       1311.10        20.02 o
  -2  -3   6         13.64         12.98         6.32 o
  -2  -3   5       1418.45       1720.84        10.66 o
  -2  -3   4        526.08        452.97         7.15 o
   2   3  -3         97.21         83.97         3.44 o
   2   3  -2        368.76        419.79         3.89 o
   2   3  -1         99.16        103.23         3.92 o
   2   3   0         63.33         47.70         5.54 o
   2   3   1        433.87        421.46         8.54 o
   2   3   2         10.81         40.84         6.84 o
   2   3   3       1766.29       1769.71        13.37 o
   2   3   4       2176.93       2225.11        14.92 o
   2   3   5        242.31        261.70         8.64 o
   2   3   6         68.20         94.77         8.38 o
   2   3   7         12.35         21.58         7.99 o
   2   3   8          9.87         22.69         8.11 o
   2   3   9         28.09         27.38         9.69 o
   2   3  10         15.96         30.05         9.68 o
  -2  -3 -11        248.29        250.06        15.96 o
  -2  -3 -12         18.71         22.01        14.11 o
  -2  -3 -13         16.83         19.96        14.64 o
   2   3  14         65.00        104.37        27.41 o
  -2  -4  12        114.75        118.59        14.26 o
   2   4 -11        579.16        603.17        18.55 o
  -2  -4  10         44.99         34.49        13.51 o
  -2  -4   9        698.76        714.30        11.04 o
   2   4  -8          6.07          1.58        13.19 o
   2   4  -7        277.21        324.11        15.45 o
   2   4  -5       4735.05       4936.60        23.82 o
   2   4  -4        246.82        210.26         5.49 o
   2   4  -3        874.91        766.92         6.08 o
   2   4  -2         19.68         24.85         3.28 o
   2   4  -1        147.89        193.63         5.37 o
   2   4   0        104.02        107.46         9.03 o
   2   4   1        543.93        558.98        12.09 o
   2   4   2       1485.20       1405.40        23.48 o
  -2  -4  -8         13.61         30.35        11.56 o
  -2  -4 -10        105.01        136.72        20.31 o
  -2  -6  13        128.00        118.63        11.89 o
  -2  -6  12        255.85        267.81         9.27 o
  -2  -6  11          7.35          7.72         9.66 o
   2   6 -10         14.26         27.48        16.19 o
   2   6  -9        458.91        464.10        20.74 o
  -2  -6   8        251.31        271.88        11.28 o
  -2  -6   7          0.09          5.08         8.70 o
  -2  -6   6       1867.14       1812.14        15.92 o
  -2  -6   5         27.48         41.81         7.41 o
   2   6  -4        333.34        340.38        12.19 o
   2   6  -3        272.56        284.62        11.59 o
   2   6  -2         59.72         58.66         4.59 o
   2   6  -1       1828.74       1703.61        19.68 o
   2   6   0        388.89        384.55        13.27 o
   2   6   1        762.54        807.67        13.25 o
   2   6   2        235.82        266.31        10.85 o
   2   6   3        252.91        263.99        19.35 o
  -2  -6  -7        397.09        477.54        19.39 o
   2   6   8         10.28         33.48        15.98 o
  -2  -7  17         61.06         48.28        18.06 o
  -2  -7  16          0.65        -14.32        15.57 o
  -2  -7  15          1.43         26.60        14.39 o
  -2  -7  14         64.96         64.44        14.14 o
  -2  -7  13         39.20         21.92         8.58 o
  -2  -7  12          6.96         -5.92         9.33 o
  -2  -7  11         76.58         68.62         8.66 o
  -2  -7  10        164.03        153.75         9.47 o
   2   7  -9         55.85         58.93        10.67 o
  -2  -7   8        222.53        235.85        11.11 o
  -2  -7   7        134.51        114.47        10.19 o
  -2  -7   6        104.76        123.85         9.31 o
   2   7  -5        227.86        187.98        19.70 o
   2   7  -4        123.78        114.76        17.51 o
   2   7  -3        651.78        620.09         4.44 o
   2   7  -2         33.73         39.06         6.27 o
   2   7  -1        118.87        115.19        12.53 o
   2   7   0         40.93         31.52        11.72 o
   2   7   1        712.45        666.30        16.18 o
   2   7   2          1.57         -1.17         9.77 o
   2   7   3          6.60          1.69         9.89 o
   2   7   4        380.78        388.73        12.23 o
   2   7   5        209.36        232.28         9.45 o
   2   7   6         36.25         34.99        10.09 o
   2   7   7         27.73         18.95        10.16 o
  -2  -7  -8         54.62         51.68        15.89 o
  -2  -7  -9         14.15          4.28        16.33 o
  -2  -7 -10         21.54         25.74        17.43 o
  -2 -10  15         28.58         15.63        16.44 o
  -2 -10  14          6.04          6.74        15.42 o
  -2 -10  13         44.75         39.30        15.33 o
  -2 -10  12        136.44        119.24        15.72 o
  -2 -10  11        113.77        112.11        12.11 o
  -2 -10  10        181.47        197.79        14.94 o
  -2 -10   9         87.94         83.52        14.07 o
  -2 -10   8          0.86         15.54        13.34 o
  -2 -10   7         50.10         69.11        13.60 o
  -2 -10   6         15.83         23.60        13.53 o
  -2 -10   5         69.01         87.40        14.50 o
  -2 -10   4         11.97         62.63        13.63 o
  -2 -10   3        603.21        607.53        19.01 o
  -2 -10   2         97.88         93.14        14.62 o
  -2 -10   1        176.92        200.61        15.16 o
  -2 -10   0         28.05         33.82        13.41 o
  -2 -10  -1         12.32         -6.03        12.88 o
  -2 -10  -2          0.05          4.24        12.70 o
  -2 -10  -3         34.92         32.13        13.41 o
  -2 -10  -4         11.25        -13.15        15.21 o
  -2 -10  -5        192.49        193.23        23.30 o
  -2 -10  -6         20.36         10.44        20.82 o
  -2 -11  13         22.36          4.68        16.24 o
  -2 -11  12         64.70         82.12        16.57 o
  -2 -11  11         35.01         39.34        11.89 o
  -2 -11  10         13.11         17.74        11.60 o
  -2 -11   9         37.49         53.29        14.33 o
  -2 -11   8         79.87         85.39        15.00 o
  -2 -11   7         34.86         30.42        14.28 o
  -2 -11   6         85.83         93.33        15.17 o
  -2 -11   5        157.90        148.30        15.39 o
  -2 -11   4         24.93         30.90        14.32 o
  -2 -11   3         71.35         56.90        14.39 o
  -2 -11   2         97.68        114.26        14.89 o
  -2 -11   1          3.67          0.39        13.61 o
  -2 -11   0         30.27         40.24        13.89 o
  -2 -11  -1          9.17         25.91        13.69 o
  -2 -11  -2         59.13         57.54        14.03 o
  -2 -11  -3         20.58         21.53        21.13 o
  -2 -11  -4         15.54         -2.19        22.08 o
  -2 -11  -5          2.35         -2.72        22.80 o
  -3  11   6         10.47         -7.46        27.62 o
   3 -11  -5          1.60          3.32        16.81 o
   3 -11  -4         21.24         20.98        13.34 o
   3 -11  -3         21.65         22.50        12.54 o
   3 -11  -2         79.60         96.85        15.83 o
   3 -11  -1        466.27        439.29        14.90 o
   3 -11   0        236.04        247.98        13.46 o
   3 -11   1        151.30        153.67        12.62 o
   3 -11   2         10.40         13.59         9.28 o
   3 -11   3         10.70          4.73        14.58 o
   3 -11   4         55.19         59.31        15.12 o
   3 -11   5        257.97        243.48        17.01 o
   3 -11   6         44.65         33.45        14.53 o
   3 -11   7        426.28        386.18        18.88 o
   3 -11   8         61.44         67.57        15.51 o
   3 -11   9        213.18        199.32        16.96 o
   3 -11  10         11.74         -2.22        22.01 o
   3 -11  11         21.74          7.98        24.02 o
   3 -10  -4         30.40         31.08        14.58 o
   3 -10  -3          8.53         19.07        14.32 o
   3 -10  -2          2.04         10.71        10.76 o
   3 -10  -1         19.09         12.19        10.61 o
   3 -10   0         75.45         69.61        11.35 o
   3 -10   1         44.70         76.29        13.41 o
   3 -10   2          0.21        -12.08        12.08 o
   3 -10   3         21.68         16.08        10.08 o
   3 -10   4         26.07         18.09        13.55 o
   3 -10   5          4.87         -3.42         9.86 o
   3 -10   6         26.77         33.37        14.03 o
   3 -10   7          0.62         15.38        14.31 o
   3 -10   8         41.26         46.28        14.24 o
   3 -10   9        124.21        103.80        14.41 o
   3 -10  10          0.42          9.23        13.98 o
   3 -10  11          2.34        -21.51        21.92 o
   3  -8  -4         44.28         59.33        11.30 o
   3  -8  -3         35.94         53.30         9.81 o
   3  -8  -2        102.96         80.96        10.46 o
   3  -8  -1         34.33         48.32         8.58 o
   3  -8   0        211.51        207.81         9.20 o
   3  -8   1         43.50         28.90         7.70 o
   3  -8   2         11.82         15.30         9.41 o
   3  -8   3         26.32         18.63         7.76 o
   3  -8   4         96.19         97.14         8.51 o
   3  -8   5        124.31        119.58         8.67 o
   3  -8   6         16.50         30.24         9.66 o
   3  -8   7          8.62          7.77        12.93 o
   3  -8   8          0.89        -13.54        18.62 o
   3  -8   9          3.23          3.44        16.13 o
   3  -7 -10         55.47         65.35        17.70 o
   3  -7  -9         10.23         24.15        15.46 o
   3  -7  -8          1.14         -5.34        14.57 o
   3  -7  -7        114.03        137.74        12.00 o
   3  -7  -6          2.74         21.53        14.02 o
   3  -7  -5        337.20        310.66        12.29 o
   3  -7  -4         45.00         39.08         8.05 o
   3  -7  -3        531.69        557.76        11.02 o
   3  -7  -2         40.36         23.80         8.19 o
   3  -7  -1         56.24         44.72         8.03 o
   3  -7   0         58.94         44.09         7.67 o
   3  -7   1       1511.18       1459.07        12.72 o
   3  -7   2        453.07        457.32        11.40 o
   3  -7   3        715.64        669.27        10.21 o
   3  -7   4         21.88         22.67         6.92 o
   3  -7   5        398.11        390.58         7.24 o
   3  -7   6         14.99         10.24         7.95 o
   3  -7   7          1.33        -11.24        11.24 o
   3  -7   8         21.29         21.10        10.10 o
   3  -7   9         66.64         59.37         9.03 o
   3  -7  10        618.18        633.95        14.05 o
   3  -7  11        160.90        162.02        14.92 o
   3  -7  12         21.43         26.90        13.31 o
   3  -7  13        111.76         99.42        14.47 o
   3  -7  14         49.53         56.59        14.63 o
   3  -7  15         29.20         66.14        23.42 o
   3  -6   5         16.91         11.69         3.45 o
   3  -4 -13          0.76         -8.51        17.37 o
   3  -4 -12          6.14          1.97        15.88 o
   3  -4 -11          4.16         11.35        15.31 o
   3  -4 -10        253.72        280.87        17.08 o
   3  -4  -9        172.99        171.10        20.71 o
  -3   4   8         21.71         36.32        10.59 o
  -3   4   7          4.85          3.08         9.31 o
  -3   4   6         25.01         41.98         9.52 o
  -3   4   4         63.96         50.97         8.59 o
   3  -4  -3         90.13         75.69         9.94 o
   3  -4  -2        527.94        534.48         8.14 o
   3  -4  -1        325.54        312.92         6.80 o
   3  -4   0          4.32         39.41         4.05 o
   3  -4   1        676.88        778.48         5.68 o
   3  -4   2       1612.06       1567.31         5.88 o
   3  -4   3         77.27         77.46         6.33 o
   3  -4   4         26.87         32.08         6.26 o
   3  -4   5          3.29          5.97         6.35 o
   3  -4   6         80.04         72.39         4.74 o
   3  -4   7         30.70        123.72        10.65 o
   3  -4   8        326.13        320.38         7.98 o
   3  -4   9          9.87         15.14         6.86 o
   3  -4  10        312.06        304.25         8.40 o
   3  -4  11        102.01        128.19         8.47 o
   3  -4  12        139.86        140.04        13.55 o
   3  -4  13         58.38         54.82        13.33 o
   3  -4  14          6.09         16.53        13.81 o
   3  -4  15          3.96         10.38        15.13 o
   3  -4  16         22.14         27.22        21.30 o
   3  -3 -14         38.92         27.43        23.45 o
   3  -3 -13         47.08         47.13        21.79 o
  -3   3  12         11.47         22.70        14.85 o
  -3   3  11         11.07         12.99        14.17 o
  -3   3  10        270.42        311.92        16.51 o
  -3   3   9       1049.36        996.71        16.30 o
  -3   3   8        541.27        604.62        14.72 o
  -3   3   7        881.32        777.80        15.03 o
  -3   3   6       1276.99       1280.16        10.87 o
  -3   3   5        530.89        465.09         7.49 o
  -3   3   4        288.64        259.79         8.67 o
  -3   3   3          4.24         10.60         5.68 o
  -3   3   2       2897.16       2873.80        13.86 o
  -3   3   1        862.97        843.27         7.98 o
  -3   3   0       1983.84       2191.40         9.39 o
   3  -3   1       1292.54       1135.01         5.29 o
   3  -3   2       1921.36       1938.58         8.11 o
   3  -3   3        111.93        133.25         3.25 o
   3  -3   4        562.39        501.67         3.29 o
   3  -3   5        224.95        201.94         4.59 o
   3  -3   6       1570.48       1461.06         9.98 o
   3  -3   7          4.60          0.82         6.70 o
   3  -3   8        505.84        440.58         4.72 o
   3  -3   9        504.78        466.75        11.20 o
   3  -3  10        651.45        589.61        15.16 o
   3  -3  11        175.14        187.24        13.59 o
   3  -3  12        484.49        409.66        15.53 o
   3  -3  13         90.07         74.75        10.97 o
   3  -3  14         33.28         33.96        13.91 o
   3  -3  15          0.03          1.01        15.27 o
   3  -3  16         38.86         48.11        22.71 o
   3  -2  -7         21.38         22.91         2.68 o
   3  -1  -8        145.78        103.22         5.74 o
   3  -1  -7          6.73         23.94         5.46 o
   3  -1  -6          0.25         12.65         6.33 o
   3  -1  -5       3235.23       3352.35        21.61 o
  -3   1   3       5355.48       6126.96        38.75 o
  -3   1   2         78.89        102.59         9.80 o
   3  -1   0          7.68         52.13         8.69 o
   3  -1   1       1537.87       1653.31        14.39 o
  -3   1  -2         38.09         41.81         4.60 o
  -3   1  -3       1978.54       1689.97         8.05 o
  -3   1  -4        662.83        573.74         7.72 o
  -3   0  15         13.04          6.63        24.48 o
  -3   0  14        144.05        177.62        25.88 o
  -3   0  13          5.77        -16.00        22.40 o
  -3   0  12          8.86          6.17        21.10 o
  -3   0  11         96.65        105.83        22.46 o
  -3   0  10        550.39        548.99        17.59 o
  -3   0   9          9.59         15.06         4.52 o
  -3   0   8        361.03        336.43         7.34 o
  -3   0   7          0.28         47.42        10.23 o
  -3   0   6        392.84        391.93         7.69 o
  -3   0   5         30.52         34.92         5.18 o
  -3   0   4       1176.18       1126.60         8.83 o
   3   0  -3       2334.23       2340.58        15.98 o
   3   0  -2         98.80        157.70         8.93 o
   3   0  -1        699.34        803.59        10.92 o
   3   0   0        800.64        836.70         7.95 o
  -3   0  -1        990.52       1144.13         8.73 o
  -3   0  -2        404.64        362.12         6.67 o
   3   0   3        885.37        895.05         8.72 o
   3   0   4        725.93        683.23         8.73 o
   3   0   5        342.25        418.89         8.50 o
   3   0   6         61.31         50.54         9.10 o
   3   0   7         33.51         37.26        10.37 o
   3   0   8         69.36         60.65        11.17 o
  -3   0  -9        189.03        195.10         9.69 o
   3   0  10        676.25        643.43        10.62 o
   3   0  11         12.38         14.84         7.50 o
   3   0  12          8.85          6.69        13.30 o
   3   0  13        167.16        164.75        15.53 o
   3   0  14          7.62         19.01        15.18 o
   3   0  15         22.20         26.66        17.43 o
   3   0  16         10.65          6.63        27.97 o
  -3  -1   9        277.94        269.12         9.33 o
  -3  -1   8        217.23        208.40         8.82 o
  -3  -1   7        168.19        183.45         4.41 o
  -3  -1   6       1355.26       1448.68         9.08 o
   3   1  -5        273.11        381.13        11.98 o
   3   1  -4       7498.18       7585.93        37.73 o
   3   1  -3        378.59        471.49        14.24 o
  -3  -1   2        375.56        454.92         9.83 o
   3   1  -1         77.06         36.45         7.08 o
  -3  -1   0         38.32         36.45         5.71 o
  -3  -1  -1       1731.17       1686.08         8.98 o
   3   1   2       2814.65       2762.31        13.09 o
   3   1   3       2489.20       2563.31        13.72 o
   3   1   4       3090.55       2840.24        25.96 o
   3   1   8         24.70         49.98        15.39 o
  -3  -3  14          3.36         20.75        13.75 o
  -3  -3  13        519.65        460.99        16.92 o
  -3  -3  12        100.60        112.00        19.60 o
  -3  -3  11        287.61        283.53        11.26 o
  -3  -3  10         87.46         86.18         8.69 o
  -3  -3   9         29.15         43.77         8.10 o
  -3  -3   8       1600.33       1646.26        17.64 o
   3   3  -7       3372.08       3353.59        18.38 o
   3   3  -6        373.64        497.55         9.40 o
  -3  -3   5       1199.18       1115.81         9.33 o
  -3  -3   4        823.57        763.04         7.98 o
   3   3  -3        356.51        407.08         6.63 o
   3   3  -2         38.41         30.72         3.69 o
   3   3  -1        172.77        196.56         5.04 o
   3   3   0       2826.65       2774.05         9.70 o
   3   3   1        349.66        322.81         5.62 o
   3   3   2        352.36        398.72         7.67 o
   3   3   3       1325.26       1280.67        15.32 o
   3   3   4        894.42       1063.08        13.22 o
  -3  -4  16          0.63         23.30        24.18 o
  -3  -4  15         12.49         21.80        14.42 o
  -3  -4  14        111.71         99.51        13.98 o
  -3  -4  13         15.10         19.11        12.60 o
  -3  -4  12         76.17         75.54        12.59 o
  -3  -4  11       1029.66       1080.45        19.64 o
  -3  -4  10         40.62         41.08         9.06 o
   3   4  -9          0.58        -13.55        13.55 o
   3   4  -8        151.08        138.22        15.19 o
   3   4  -7          2.59          6.38         7.31 o
  -3  -4   6       1755.83       1574.66        10.61 o
  -3  -4   5         18.98         19.43         4.26 o
  -3  -4   4         12.22         18.47         3.78 o
   3   4  -3       1503.22       1437.62         8.80 o
   3   4  -2         24.15         34.89         5.08 o
   3   4  -1         39.20         64.13         5.80 o
   3   4   0         82.00         64.68         3.36 o
   3   4   1        398.75        393.60         8.49 o
   3   4   2         17.42         20.81         6.63 o
   3   4   3        550.14        525.73         9.50 o
   3   4   4         56.82         63.76         7.78 o
   3   4   5        334.80        304.59        10.96 o
   3   4   6        562.71        575.20        12.48 o
   3   4   7        164.83        178.42        10.62 o
   3   4   8         52.65         62.39         9.51 o
   3   4   9         12.55         22.33        10.67 o
   3   4  10          2.78          3.65         9.45 o
  -3  -4 -11        103.46        108.77        12.86 o
  -3  -4 -12          4.80          0.67        12.86 o
  -3  -4 -13         45.90         54.43        17.94 o
  -3  -5   4         49.00         47.39         2.94 o
   3   5  -3       3001.03       2844.87        12.35 o
   3   5  -2         17.40         14.40         6.27 o
   3   6  -3          6.31         35.30         3.42 o
  -3  -7  16         57.72         44.49        25.71 o
  -3  -7  15         31.47         20.43        22.67 o
  -3  -7  14         43.10         20.54        20.67 o
  -3  -7  13         50.05         56.39        13.23 o
  -3  -7  12         46.49         45.59         9.45 o
  -3  -7  11        124.07        113.20        11.60 o
  -3  -7  10        892.01        845.07        15.78 o
  -3  -7   9          0.33          2.01         9.37 o
  -3  -7   8         46.88         49.97         8.97 o
  -3  -7   7        277.80        249.32         9.89 o
   3   7  -6        179.67        207.80        20.01 o
   3   7  -5          0.03         -0.17        11.09 o
   3   7  -4        634.78        643.77        16.41 o
   3   7  -3         60.19         81.64        12.47 o
   3   7  -2       1235.51       1132.40        10.75 o
   3   7  -1         55.30         60.26         7.11 o
   3   7   0         37.45         28.93         7.97 o
   3   7   1        107.81         88.26         8.60 o
   3   7   2          0.77          3.98        11.88 o
   3   7   3        317.69        318.62        12.40 o
   3   7   4        105.51        106.52        12.07 o
   3   7   5         76.89         96.61        12.17 o
   3   7   6        217.71        190.06        20.93 o
   3   7   7          1.27         16.28        18.80 o
   3   7   8         75.58         64.35        19.06 o
  -3  -7 -10          0.46         -7.95        23.86 o
  -3  -8  14         13.49          0.67        14.01 o
   3   8 -13        103.24         81.08        19.80 o
   3   8 -12        314.36        338.04        22.89 o
   3   8 -11        156.28        174.27        20.36 o
   3   8 -10          0.01         -2.70        17.56 o
   3   8  -9        129.76        149.12        20.00 o
   3   8  -8          7.70         -8.34        17.43 o
   3   8  -7          1.48        -17.69        18.10 o
   3   8  -6        266.65        306.79        22.16 o
   3   8  -5        164.15        174.45        20.28 o
   3   8  -4        322.25        323.89        14.83 o
   3   8  -3        797.78        726.61        18.04 o
   3   8  -2        338.64        302.19        15.17 o
   3   8  -1        387.03        393.54         9.64 o
   3   8   0         32.22         25.99         8.07 o
   3   8   1         61.51         69.48        13.02 o
   3   8   2         87.24         77.14        12.93 o
   3   8   3        239.97        220.22        14.23 o
   3   8   4          1.29         13.55        12.10 o
   3   8   5        245.97        247.09        12.57 o
   3   8   6        167.26        161.71        14.49 o
   3   8   7         55.13         53.39        19.79 o
   3   8   8         48.79         32.93        20.73 o
   3  11 -12          0.59        -13.35        22.98 o
  -3 -11  11         31.77         22.06        14.82 o
  -3 -11  10         43.11         48.29        14.95 o
  -3 -11   9        199.87        215.67        16.58 o
  -3 -11   8        183.67        197.48        16.23 o
  -3 -11   7        118.79        108.99        15.14 o
   3  11  -6         16.96          3.48        20.41 o
   3  11  -5         53.26         37.21        20.50 o
   3  11  -4          9.84          4.88        20.88 o
   3  11  -3         47.77         46.83        21.33 o
   3  11  -2         10.15         -8.99        20.35 o
  -3 -11   1        175.64        178.58        16.38 o
  -3 -11   0         11.25         15.52        14.47 o
  -3 -11  -1        133.07        113.22        15.69 o
  -3 -11  -2          1.31          8.71        14.92 o
  -3 -11  -3          5.25        -16.41        21.49 o
  -3 -11  -4          0.39        -10.13        22.76 o
  -3 -11  -5          7.07          5.73        23.65 o
   4 -13   1          0.49         -0.84        24.89 o
   4 -11  -4          0.07         12.50        23.60 o
   4 -11  -3          2.27         -5.41        21.78 o
   4 -11  -2          0.45          2.58        20.75 o
   4 -11  -1        145.27        137.97        12.61 o
   4 -11   0         12.97         18.80        11.57 o
   4 -11   1          9.84          8.92        14.65 o
   4 -11   2         14.99         16.40        14.97 o
   4 -11   3          0.51         -2.29        14.76 o
   4 -11   4          0.96        -14.31        14.54 o
   4 -11   5          4.87         17.41        14.84 o
   4 -11   6         13.54         17.98        22.64 o
   4 -11   7         69.50         78.34        16.49 o
   4 -11   8          0.36         -0.98        15.43 o
   4 -11   9         17.59          7.75        15.75 o
   4 -11  10          0.03          3.76        16.64 o
  -4  10   7         28.63         20.13        25.61 o
   4 -10  -6         80.26         63.63        18.06 o
   4 -10  -5         45.08         23.87        13.07 o
   4 -10  -4         45.47         45.75        12.33 o
   4 -10  -3          0.27         19.12        20.00 o
   4 -10  -2         78.42         80.38        14.03 o
   4 -10  -1         81.12         96.32        11.46 o
   4 -10   0        393.20        361.26        13.63 o
   4 -10   1        421.88        373.46        13.19 o
   4 -10   2        111.48        115.24         9.56 o
   4 -10   3        201.99        213.26        12.24 o
   4 -10   4         42.40         52.22        10.85 o
   4 -10   5          7.85         13.96        12.85 o
   4 -10   6         86.21         70.82        13.41 o
   4 -10   7        483.88        484.93        14.16 o
   4 -10   8         93.22         65.15        14.98 o
   4 -10   9        396.88        397.04        18.77 o
   4 -10  10         36.08          8.49        14.91 o
   4 -10  11        194.84        177.01        25.16 o
   4 -10  12         44.75         63.38        24.12 o
  -4   7  10          0.33          6.53        25.33 o
   4  -7  -9          1.73         -4.68        15.53 o
   4  -7  -8         33.07         38.30        14.92 o
   4  -7  -7         75.33         60.72        11.65 o
   4  -7  -6         69.87         80.79        11.55 o
   4  -7  -5        139.02        163.76        13.88 o
   4  -7  -4         59.47         63.17        12.45 o
   4  -7  -3         60.40         54.97         8.34 o
   4  -7  -2        521.88        603.93        11.22 o
   4  -7  -1        137.19        109.07        10.54 o
   4  -7   0        140.99        118.41         7.91 o
   4  -7   1        155.85        116.47         7.57 o
   4  -7   2         46.18         58.40         8.11 o
   4  -7   3          2.12         -6.38         7.39 o
   4  -7   4        120.46        111.44         7.59 o
   4  -7   5          6.87         20.59         8.89 o
   4  -7   6        435.05        441.34        12.72 o
   4  -7   7         45.54         31.87         9.87 o
   4  -7   8         31.88         23.14         9.78 o
   4  -7   9         55.41         65.87        10.51 o
   4  -7  10          0.72         14.26        10.35 o
   4  -7  11         31.63         46.77        19.63 o
   4  -7  12         40.88         44.73        19.89 o
   4  -7  13         55.91         96.86        21.23 o
   4  -7  14         10.24         48.37        21.48 o
  -4   6  11         17.53         36.43        25.37 o
   4  -6 -10          1.47        -10.28        15.60 o
   4  -6  -9        200.44        178.40        16.61 o
   4  -6  -8         92.82         98.82        11.08 o
   4  -6  -7         95.39         86.48        13.52 o
   4  -6  -6         10.96         13.88        10.31 o
   4  -6  -5         76.90         96.55        10.90 o
   4  -6  -4         10.78         -4.13         9.96 o
   4  -6  -3        485.84        495.94        12.43 o
   4  -6  -2         17.56         19.89         7.74 o
   4  -6  -1        289.43        319.17         8.95 o
   4  -6   0          1.20         26.05         6.96 o
   4  -6   1       1055.60        974.49        10.07 o
   4  -6   3        844.73        776.37        10.47 o
   4  -6   4       1040.61        968.53        12.86 o
   4  -6   5        648.35        613.68        11.17 o
   4  -6   6          9.18         14.58         7.84 o
   4  -6   7         71.18         70.55         8.89 o
   4  -6   8         53.07         46.26        10.45 o
   4  -6   9        305.78        319.86        14.10 o
   4  -6  10          0.77          7.73        11.05 o
   4  -6  11        111.10        131.08        19.95 o
   4  -6  12        446.39        530.06        25.22 o
  -4   4  -1       1437.95       1425.57        10.33 o
  -4   4  -3       1312.45       1348.02        23.62 o
  -4   4  -4       1474.81       1446.47        24.71 o
  -4   3  13         20.03         23.82        17.02 o
  -4   3  12         14.99          1.72        15.01 o
  -4   3  11          5.76          6.89        14.53 o
  -4   3  10         48.46         42.58        14.30 o
  -4   3   9         15.12          5.72         8.81 o
  -4   3   8        167.14        153.83        10.39 o
  -4   3   7        307.15        315.99        11.43 o
  -4   3   6         31.96         33.63         9.52 o
  -4   3   5        298.07        305.08         9.51 o
  -4   3   4         61.51         58.03         7.48 o
  -4   3   3         71.62         76.23         6.91 o
  -4   3   2        373.22        371.50         7.58 o
  -4   3   1          8.64         14.78         5.86 o
  -4   3   0          8.79          8.72         4.62 o
  -4   3  -1        262.98        296.84         4.63 o
   4  -3   2        625.19        644.41         8.15 o
   4  -3   3       2113.35       1955.83         8.84 o
  -4   3  -4        461.88        458.60         5.16 o
  -4   3  -5         69.97         61.78         2.98 o
   4  -3   6         59.27         56.78         3.12 o
   4  -3   7        227.86        211.03         7.82 o
   4  -3   8          0.58          8.72         7.57 o
   4  -3   9        129.54        120.57         8.89 o
   4  -3  10        341.25        323.11        12.84 o
   4  -3  11         16.95         39.71        12.76 o
   4  -3  12        123.16        130.17        14.17 o
   4  -3  13         71.49         70.45        14.17 o
   4  -3  14         66.48         63.72        15.43 o
   4  -3  15         55.82         50.87        22.43 o
   4  -2  -7        848.10        922.20        14.34 o
   4  -2  -6        800.88        968.07        16.08 o
  -4   2   2       1920.52       1911.99        13.61 o
  -4   2   1         75.43        123.98         6.08 o
  -4   2   0       1304.81       1389.55         8.44 o
   4  -2   1        214.27        222.71         8.48 o
   4  -2   2       2482.77       2448.94         9.86 o
  -4   2  -3       1423.64       1332.64         7.80 o
  -4   2  -4          7.59         26.06         4.53 o
  -4   2  -5        109.21        101.45         7.19 o
   4  -2   6       1316.68       1251.29        16.42 o
   4  -2   7         30.92         38.96        13.87 o
  -4   0  13         28.11         17.99        22.56 o
  -4   0  11         54.88         89.34        19.75 o
  -4   0  10          5.20          5.13        12.88 o
  -4   0   9        279.85        299.47        21.35 o
  -4   0   8          4.21         -4.19         8.21 o
  -4   0   7        466.31        511.57        10.26 o
  -4   0   6        233.85        246.38         8.61 o
  -4   0   5        329.45        329.28         8.75 o
  -4   0   4         85.67        103.15         8.95 o
   4   0  -3       2741.70       2663.69        19.59 o
   4   0  -2        484.39        377.29        10.98 o
   4   0  -1       3954.12       3944.25        21.02 o
   4   0   0        164.96        196.27         8.97 o
  -4   0  -1          2.58         43.19        11.37 o
  -4   0  -2          2.00         26.96         7.46 o
  -4   0  -3        549.17        500.33        10.65 o
   4   0   4        650.82        603.06        10.62 o
   4   0   5       1275.82       1174.28        19.24 o
   4   0   6        854.25        770.86        18.86 o
  -4  -1  15          0.07        -15.99        25.50 o
  -4  -1  14         53.00         55.41        24.36 o
  -4  -1  13         71.20         99.89        15.53 o
  -4  -1  12        186.83        190.16        15.72 o
  -4  -1  11          1.25          0.70        12.97 o
  -4  -1  10          8.16         18.20        12.98 o
  -4  -1   9         97.27         90.29         8.28 o
  -4  -1   8        280.74        296.41         7.14 o
  -4  -1   7        222.22        232.23         9.20 o
  -4  -1   6        376.70        368.28        11.03 o
   4   1  -5         85.27         97.04        12.15 o
   4   1  -4        714.52        757.36        18.49 o
   4   1  -3        431.40        446.29        15.98 o
   4   1  -2        325.49        303.35         7.66 o
   4   1  -1        439.98        404.84         8.19 o
   4   1   0         31.95         21.66         6.28 o
  -4  -1  -1       1148.85       1079.95        10.26 o
  -4  -1  -2        151.73        121.63         7.96 o
   4   1   3          8.56         15.89         9.90 o
   4   1   4       1660.88       1571.44        13.07 o
   4   1   5         75.39         60.25         8.07 o
   4   1   6         24.60         20.56         8.75 o
   4   1   7        196.64        208.71        12.59 o
   4   1   8          1.35         -3.66        10.03 o
   4   1   9          0.20         13.44         8.64 o
   4   1  10         94.59         98.42         7.81 o
   4   1  11          0.17          4.74        10.39 o
   4   1  12        612.22        567.56        19.00 o
   4   1  13          8.22         16.44        15.16 o
   4   1  14         22.98         16.19        25.51 o
   4   1  15         21.84         21.07        28.20 o
   4   2  -2       2920.19       2782.53        23.18 o
   4   2  -1        348.31        346.10         7.11 o
  -4  -4  15          7.14         -0.45        15.26 o
  -4  -4  14          7.65          5.63        13.86 o
  -4  -4  13        229.73        227.63        15.55 o
  -4  -4  12         38.70         40.76        13.04 o
  -4  -4  11        792.78        741.38        13.75 o
  -4  -4  10         38.39         23.77        10.46 o
   4   4  -9        644.69        638.82        11.25 o
   4   4  -8        601.76        634.12        12.06 o
   4   4  -7         34.34         49.18         8.88 o
   4   4  -6        390.12        379.51        11.79 o
  -4  -4   5       1344.07       1205.53        10.68 o
  -4  -4   4        583.39        592.51         8.51 o
[truncated: 62,044 more chars]
